# Supplementary material for: Stabilizing a mammalian RNA thermometer confers neuroprotection in subarachnoid hemorrhage
Source: Nat Commun. 2025 Sep 18;16:8319. doi: 10.1038/s41467-025-63911-3 (PMC12446472; doi:10.1038/s41467-025-63911-3)
Supplement: Supplementary file 3 — Supplementary Data 1 [file 41467_2025_63911_MOESM3_ESM.xlsx]

## Sheet: CRE.HEK293.Hela
Table 1
Consensus Cold-Repressed Exons (CREs) in HEK293T and HeLa Cells Under Different temperatures
Tabel 1: Summary of common cold-responsive exons (CREs) identified in both HEK293T and HeLa cells. In detail, CRE were defined as exons with ΔPSI ≤ -0.1 (for HEK293T: 35°C-39℃; for Hela: 32°C-37℃). Significance was assessed by a two-sided likelihood-ratio test with Benjamini-Hochberg-adjusted p-value < 0.05 (for HEK293T: 35°C vs 39℃; for Hela: 32°C vs 37℃). The CREs listed in this table represent…
					HEK293T		Hela
Gene	Chr	Strand	ExonStart	ExonEnd	Pval_DMSO	DPSI_DMSO_35vs39	PvalueWT_32vs37	DPSI_WT_32vs37
FBXL4	chr6	-	98917373	98917719	0	-0.506	0	-0.67
ZNF641	chr12	-	48345344	48345474	6.20916e-06	-0.079	1.75321e-08	-0.616
JPX	chrX	+	73994839	73994961	1.62945e-11	-0.0746667	2.09927e-10	-0.586
MON1A	chr3	-	49911525	49912011	3.77476e-15	-0.334	3.57725e-11	-0.548
POLL	chr10	-	101584601	101584919	0.00910828	-0.0406667	3.60056e-12	-0.5
FBXL4	chr6	-	98926476	98927060	0.000603732	-0.120333	1.65399e-11	-0.498
ZNF35	chr3	+	44652556	44652701	0.00374972	-0.128	5.84145e-10	-0.486
MELTF-AS1	chr3	+	197004096	197004359	1.4222e-12	-0.305	0	-0.486
CDK4	chr12	-	57751499	57751752	0	-0.0916667	0	-0.479
AFMID	chr17	+	78204827	78204900	0.00816072	-0.183333	0.000463873	-0.465
SLCO4A1	chr20	+	62668154	62668184	0.0388952	-0.160667	4.46621e-12	-0.461
CDK4	chr12	-	57751499	57751696	0	-0.0836667	0	-0.457
CNOT1	chr16	-	58624652	58624794	1.7516e-07	-0.203	1.88156e-06	-0.451
PLCXD1	chrX	+	281481	281684	0.0215034	-0.029	2.4604e-06	-0.448
FLJ46906	chr6	+	138694392	138694547	6.48433e-07	-0.167667	0.000177201	-0.448
HERC2P3	chr15	-	20466194	20466370	0.0232905	-0.275	0.00139347	-0.448
RPUSD3	chr3	-	9838984	9839171	2.89269e-07	-0.0623333	0	-0.447
ZSWIM7	chr17	-	15986799	15986892	0.000692829	-0.126667	5.8236e-08	-0.443
EME1	chr17	+	50378599	50378681	0.00330173	-0.035	2.27315e-09	-0.442
DNAJC19	chr3	-	180986947	180987022	0.020467	-0.0633333	0	-0.439
CDK4	chr12	-	57751499	57751659	0	-0.0783333	0	-0.439
C1orf43	chr1	-	154219835	154219937	0	-0.141667	0	-0.439
CHEK1	chr11	+	125656205	125656335	0.0114354	-0.0603333	7.32747e-15	-0.438
HSPA14	chr10	+	14842133	14842846	0	-0.365333	0	-0.435
RFFL	chr17	-	35021370	35021781	0.000150508	-0.155	4.78826e-07	-0.435
PATL1	chr11	-	59655955	59656045	4.23175e-05	-0.054	0	-0.426
MGA	chr15	+	41742545	41743172	3.14692e-05	-0.16	1.60982e-14	-0.425
ZNF317	chr19	+	9157833	9158075	0.0307858	-0.0876667	5.5631e-08	-0.425
SUOX	chr12	+	55999332	55999458	2.32392e-05	-0.34	0	-0.424
EEF1D	chr8	-	143590607	143590738	0.0077726	-0.169	3.2144e-11	-0.423
FAM95C	chr9	-	38541288	38541562	0.0455653	-0.093	0.000397846	-0.422
FANCA	chr16	-	89795905	89796018	0	-0.128667	0	-0.419
HUWE1	chrX	-	53625785	53626034	4.93527e-12	-0.181667	0	-0.419
MOSPD1	chrX	-	134891478	134891640	1.67921e-09	-0.185333	0	-0.415
SCMH1	chr1	-	41159724	41159933	6.59268e-05	-0.0826667	4.94709e-07	-0.414
EDRF1	chr10	+	125729002	125729104	0	-0.323	1.43774e-13	-0.413
BIN1	chr2	-	127057472	127057601	1.68e-07	-0.131333	0	-0.413
PTPN3	chr9	-	109422717	109422852	8.52948e-06	-0.172333	1.99385e-12	-0.412
ANKS3	chr16	-	4726978	4727177	3.7601e-09	-0.361667	1.69009e-07	-0.41
ARHGEF1	chr19	+	41906456	41906620	7.62868e-10	-0.0756667	0	-0.402
NDUFAF7	chr2	+	37242634	37242693	0.00938851	-0.089	6.9078e-08	-0.401
POLQ	chr3	-	121460049	121460234	1.98064e-11	-0.246	8.80446e-08	-0.4
CDC14B	chr9	-	96509672	96509789	4.91103e-05	-0.242	0.000365265	-0.4
PABPC1L	chr20	+	44938673	44938748	0.000241921	-0.0586667	0.000668496	-0.398
DEDD2	chr19	-	42216679	42217045	3.06577e-06	-0.324333	2.38095e-09	-0.394
TCTN3	chr10	-	95685555	95685636	0.00150742	-0.03	0	-0.391
SLC12A4	chr16	-	67950653	67951060	0.000812886	-0.0586667	1.65905e-10	-0.39
DPY19L4	chr8	+	94734629	94734754	2.23199e-06	-0.123333	1.08526e-10	-0.389
DDX59	chr1	-	200650424	200650676	1.22125e-15	-0.158667	0	-0.386
PIP4K2C	chr12	+	57599399	57599438	0.00295926	-0.0793333	1.71385e-08	-0.383
LINC00963	chr9	+	129493477	129493595	1.53053e-05	-0.189667	0	-0.38
LARGE2	chr11	+	45928176	45928372	4.16864e-10	-0.0486667	0	-0.38
ACSF3	chr16	+	89100661	89101347	1.74227e-11	-0.176	9.24337e-11	-0.377
C16orf74	chr16	-	85710163	85710307	0.00378993	-0.153667	0.00104029	-0.377
STAT6	chr12	-	57107658	57107743	0.0147593	-0.105333	0	-0.376
RWDD3	chr1	+	95244210	95244715	0.0175032	-0.183333	0.00555981	-0.375
LINC00963	chr9	+	129493418	129493595	5.69976e-06	-0.116	0	-0.375
ENTPD6	chr20	+	25207078	25207397	1.00561e-09	-0.196667	3.87427e-11	-0.373
LINC00963	chr9	+	129493415	129493595	1.10703e-05	-0.180667	0	-0.37
ENTPD6	chr20	+	25207075	25207397	3.64191e-11	-0.191333	1.70752e-13	-0.37
NCK1	chr3	+	136867430	136867525	0.00937016	-0.135333	0.00132755	-0.367
EML2-AS1	chr19	+	45641878	45642072	5.71059e-08	-0.459667	0	-0.367
FAM171A1	chr10	-	15215995	15216110	6.12296e-10	-0.0836667	8.88178e-16	-0.367
POLL	chr10	-	101584601	101584720	1.11022e-15	-0.259667	5.67189e-06	-0.365
TTC13	chr1	-	230943805	230943898	1.15483e-05	-0.0693333	2.53195e-09	-0.362
ZNF317	chr19	+	9157979	9158075	0.0203449	-0.0373333	7.65925e-09	-0.36
FUBP1	chr1	-	77947452	77947547	5.86524e-06	-0.132	7.0972e-09	-0.36
YEATS2	chr3	+	183803255	183803335	0.0288391	-0.0396667	1.11101e-11	-0.36
MLX	chr17	+	42568469	42568559	0	-0.246667	0	-0.358
LRRC20	chr10	-	70376451	70376596	6.19014e-07	-0.212667	3.03348e-09	-0.358
MAPKAPK5	chr12	+	111870270	111870360	0.0153358	-0.0203333	0	-0.358
KCNC4	chr1	+	110232220	110232597	2.15342e-06	-0.323	0.000260237	-0.357
IP6K2	chr3	-	48694693	48694824	0	-0.312667	0	-0.355
AC060780.1	chr17	-	43159422	43159727	0.0317643	-0.111667	0.00154707	-0.355
RAD51D	chr17	-	35106987	35107061	0.00975881	-0.103333	0.00254783	-0.354
SOCS4	chr14	+	55031862	55031991	0.000548321	-0.0806667	0.000156027	-0.353
BPTF	chr17	+	67963332	67963506	0	-0.244667	6.38089e-07	-0.35
HDAC10	chr22	-	50249102	50249198	4.0907e-06	-0.202	1.56307e-05	-0.349
TMEM161B	chr5	-	88197668	88197765	0.0188153	-0.0433333	7.2339e-07	-0.348
ZNF410	chr14	+	73922065	73922206	2.78e-13	-0.175333	0	-0.347
POLL	chr10	-	101585861	101586156	3.18583e-06	-0.0946667	2.16267e-06	-0.346
HMGXB4	chr22	+	35263981	35264096	7.1664e-11	-0.191	8.83372e-11	-0.345
MYO10	chr5	-	16762044	16762113	0.0347667	-0.0686667	0	-0.34
BPTF	chr17	+	67886127	67886316	2.52603e-10	-0.283667	0.00138994	-0.34
ATG4B	chr2	+	241655270	241655343	0.00226909	-0.0156667	7.60427e-10	-0.34
CDK4	chr12	-	57751499	57751736	0	-0.0513333	0	-0.339
RHBDD1	chr2	+	226839408	226839627	4.00344e-07	-0.16	0.000170613	-0.338
PPP1R7	chr2	+	241153482	241153604	1.20653e-08	-0.134667	0	-0.338
BECN1	chr17	-	42813947	42814008	0.03591	-0.0453333	3.33067e-16	-0.338
ADGRB2	chr1	-	31755998	31756815	0.0390861	-0.032	0.00173211	-0.336
PLEKHG2	chr19	+	39420948	39420996	1.3143e-05	-0.149	3.97793e-13	-0.335
RUBCN	chr3	-	197717976	197718130	0.000247872	-0.254333	0.00202176	-0.327
CELF1	chr11	-	47471997	47472102	0.0100029	-0.0536667	0.000168821	-0.325
FANCE	chr6	+	35457915	35457984	1.64091e-12	-0.251333	4.31485e-07	-0.324
POMT1	chr9	+	131504188	131504340	1.11488e-05	-0.0726667	5.40074e-07	-0.319
MANBAL	chr20	+	37298762	37298879	5.48149e-05	-0.104333	0	-0.318
GPSM2	chr1	+	108885506	108885578	3.57934e-05	-0.153333	1.05027e-12	-0.317
TPM2	chr9	-	35685063	35685139	0.0294684	-0.0303333	0	-0.316
DNAJC19	chr3	-	180986942	180987022	0.0229833	-0.0306667	0	-0.315
MFSD14C	chr9	-	96902916	96903108	0.0419279	-0.117	0.0121794	-0.315
CARD8	chr19	-	48249522	48249633	0.0105142	-0.0353333	1.39025e-11	-0.314
PSMG1	chr21	-	39179923	39179986	0.0143012	-0.0213333	0	-0.313
ZNF385A	chr12	-	54371472	54371642	1.17338e-09	-0.153667	4.30242e-06	-0.312
ARMC9	chr2	+	231239942	231240041	0.00233023	-0.0606667	3.87507e-08	-0.312
AFTPH	chr2	+	64579485	64581273	0.0213357	-0.142667	0.00184125	-0.31
CCM2	chr7	+	45068442	45068579	0.00282929	-0.027	3.24396e-12	-0.31
AC026412.1	chr5	-	1628754	1629630	0.0135661	-0.0916667	7.20027e-08	-0.308
AGAP1	chr2	+	235930764	235930923	0.0045472	-0.0973333	0	-0.308
TRAPPC2L	chr16	+	88859344	88859750	0.0354143	-0.0423333	0	-0.308
SCAMP5	chr15	+	75016592	75016749	0.0200756	-0.055	5.34455e-05	-0.308
ACAP3	chr1	-	1294717	1294816	1.39801e-06	-0.043	1.94356e-12	-0.307
BRD8	chr5	-	138166517	138166727	0	-0.187333	0	-0.305
RPUSD3	chr3	-	9839031	9839171	2.85847e-08	-0.0256667	0	-0.305
ZNF573	chr19	-	37770406	37770597	0	-0.532	0.0343148	-0.304
APTX	chr9	-	32988082	32988124	0.000981344	-0.0646667	1.947e-06	-0.301
KLC1	chr14	+	103687080	103687211	6.7596e-08	-0.198	7.29599e-09	-0.298
CHD8	chr14	-	21430800	21431724	1.65962e-09	-0.161	7.81244e-06	-0.298
PCK2	chr14	+	24103159	24103255	0	-0.0763333	0	-0.298
GALE	chr1	-	23798886	23799012	0.0377966	-0.0706667	2.55351e-15	-0.297
PRXL2C	chr9	-	96645892	96646024	5.86269e-08	-0.227667	0	-0.296
ARID1B	chr6	+	157174846	157175005	4.89161e-06	-0.0983333	1.12677e-06	-0.296
TROVE2	chr1	+	193069033	193069634	9.47328e-10	-0.203333	5.44846e-10	-0.295
RCOR3	chr1	+	211312719	211312961	0.000332995	-0.0576667	1.86628e-13	-0.295
PGAP2	chr11	+	3811249	3811424	0.000311675	-0.121667	0	-0.295
PHYHD1	chr9	+	128940598	128940715	3.50179e-11	-0.0553333	2.44141e-05	-0.294
STAT6	chr12	-	57107604	57107743	0.00179815	-0.062	0	-0.294
CHD8	chr14	-	21430800	21431643	1.07347e-09	-0.163	1.04624e-05	-0.293
CDCA3	chr12	-	6849322	6849413	0.00238689	-0.0666667	0	-0.293
KLHL23	chr2	+	169735012	169736227	1.40354e-09	-0.097	0.000226171	-0.292
INTS11	chr1	-	1321907	1321980	0.00172085	-0.023	0.000223867	-0.291
SS18L1	chr20	+	62154280	62154465	3.60822e-14	-0.259667	2.49421e-09	-0.291
NUBP2	chr16	+	1786737	1786955	0.00665111	-0.088	2.54831e-11	-0.291
CENPI	chrX	+	101126708	101126798	9.49729e-05	-0.087	0.000189539	-0.289
NMRAL1	chr16	-	4471313	4471449	0.0355904	-0.187667	8.6993e-05	-0.289
CDAN1	chr15	-	42726096	42726160	0.000289364	-0.0816667	2.94229e-09	-0.288
DNAJC16	chr1	+	15529087	15529272	4.44089e-16	-0.283667	9.06147e-09	-0.288
TEP1	chr14	-	20372732	20372857	0.00491254	-0.0916667	2.51424e-07	-0.287
FBXO22	chr15	+	75904490	75904629	2.0061e-06	-0.031	0	-0.287
VEZT	chr12	+	95257149	95257239	0	-0.130667	1.524e-06	-0.286
INTS11	chr1	-	1321907	1321984	0.0386232	-0.0136667	2.52066e-06	-0.285
ANKRD13C	chr1	-	70270855	70270956	1.28232e-11	-0.125333	1.531e-11	-0.284
NR2C2AP	chr19	-	19202469	19202575	5.13591e-07	-0.056	0	-0.282
IMPDH2	chr3	-	49028198	49028322	2.32286e-09	-0.0476667	0	-0.282
ENKD1	chr16	-	67664995	67665168	0.0179682	-0.0376667	3.51866e-06	-0.281
RCOR3	chr1	+	211312719	211312835	3.94229e-07	-0.386667	2.15836e-06	-0.281
TARS2	chr1	+	150496809	150496908	0.000718067	-0.111333	1.11022e-16	-0.28
GGCX	chr2	-	85560814	85560985	8.05892e-06	-0.116667	0	-0.28
AKAP13	chr15	+	85662387	85662453	0.0382868	-0.127667	0.000883694	-0.279
ZCCHC8	chr12	-	122483278	122483344	6.74993e-09	-0.314667	0.000459766	-0.279
FUBP1	chr1	-	77947452	77947552	0.000150326	-0.119	4.20127e-08	-0.279
GGCX	chr2	-	85552415	85552567	0.000841243	-0.0533333	4.98079e-11	-0.278
HKR1	chr19	+	37347189	37347316	0.0210493	-0.043	3.2839e-06	-0.278
BPTF	chr17	+	67875555	67875744	8.79064e-05	-0.0883333	0.00695319	-0.278
DNAJB6	chr7	+	157409794	157415529	0.000433483	-0.0333333	5.8768e-05	-0.277
TAZ	chrX	+	154419704	154419746	0.0406409	-0.0763333	7.0479e-07	-0.276
GEMIN2	chr14	+	39133660	39133719	1.11022e-16	-0.100667	6.24967e-12	-0.275
NEURL4	chr17	-	7318494	7318691	1.52656e-13	-0.179	5.34378e-10	-0.275
EIF4A2	chr3	+	186784961	186785101	0	-0.175667	0	-0.274
RPUSD1	chr16	-	787555	787645	0.00281249	-0.0466667	0	-0.273
FAM208B	chr10	+	5712393	5712539	0.00894071	-0.069	0.0008491	-0.273
ARMCX5	chrX	+	102600919	102601032	1.13933e-06	-0.161333	7.6226e-07	-0.271
EPS15L1	chr19	-	16361778	16361984	2.4391e-05	-0.107667	1.45064e-10	-0.27
PAK4	chr19	+	39172917	39173106	0	-0.199	5.44009e-15	-0.27
CIAO2A	chr15	-	64081101	64081151	0.0489546	-0.0623333	0	-0.27
HOTAIR	chr12	-	53967268	53967394	0.00143158	-0.214333	4.68284e-05	-0.269
SCMH1	chr1	-	41152598	41152741	1.90104e-05	-0.161667	4.53625e-05	-0.268
SECISBP2	chr9	+	89339863	89339953	1.71825e-06	-0.0423333	6.65022e-11	-0.268
RAD51D	chr17	-	35106987	35107122	0.010686	-0.0453333	0.0016002	-0.268
LRP8	chr1	-	53249379	53249556	0.00135224	-0.243333	3.16434e-09	-0.266
BIN1	chr2	-	127051153	127051243	0.0125697	-0.0863333	0	-0.265
GLT8D1	chr3	-	52704723	52704952	2.19825e-10	-0.221	0.00696425	-0.265
HDLBP	chr2	-	241268953	241269105	7.76403e-05	-0.315667	4.03248e-06	-0.265
FAM193B	chr5	-	177531952	177532200	5.533e-08	-0.166	0.029371	-0.265
PEX5	chr12	+	7202240	7202351	9.36873e-12	-0.251667	0	-0.264
MTERF4	chr2	-	241099395	241099894	0.0418743	-0.0763333	1.90115e-05	-0.264
SIK3	chr11	-	116875865	116876009	2.05739e-05	-0.145667	0.00103153	-0.263
ZNF589	chr3	+	48267914	48270969	0.0290198	-0.0333333	0.0438334	-0.263
ASL	chr7	+	66086743	66086821	0.00687672	-0.0686667	1.0028e-08	-0.262
ACAD10	chr12	+	111710272	111710365	0.00589745	-0.185333	0.000850831	-0.262
ZNF692	chr1	-	248856372	248856422	9.93832e-05	-0.084	2.36522e-10	-0.258
ZNF81	chrX	+	47842649	47842768	1.83016e-09	-0.462333	0.00331995	-0.258
DNAAF2	chr14	-	49628011	49628155	0.00126172	-0.174333	1.00563e-09	-0.257
GPSM2	chr1	+	108885274	108885578	7.07849e-06	-0.087	0	-0.257
BCL2L2	chr14	+	23308815	23308932	0.000353443	-0.140667	0.00499891	-0.255
GORASP1	chr3	-	39100746	39100877	0.0332275	-0.053	7.77156e-15	-0.255
AC008443.4	chr5	+	181193341	181193467	0.00198769	-0.139333	0.0438281	-0.254
CCNT1	chr12	-	48695998	48696162	0	-0.154333	0	-0.253
TMEM63B	chr6	+	44146846	44146927	1.02501e-05	-0.048	3.60789e-12	-0.253
FAM193B	chr5	-	177531952	177532131	3.41203e-05	-0.139	0.0340149	-0.253
HCG18	chr6	-	30314268	30314482	1.53322e-08	-0.476	0.0020349	-0.253
FCHSD1	chr5	-	141642396	141642503	0.000129276	-0.205667	7.54952e-15	-0.252
PDP1	chr8	+	93917910	93917945	1.11022e-16	-0.496333	3.23609e-10	-0.251
STK16	chr2	+	219247112	219247246	1.25477e-12	-0.143667	2.66135e-11	-0.251
NSUN5P2	chr7	-	72952151	72952295	0.00382787	-0.0673333	0	-0.25
PAN2	chr12	-	56318236	56318434	5.58244e-07	-0.0533333	1.46422e-09	-0.249
PALLD	chr4	+	168877722	168878394	2.55841e-06	-0.131333	0.000188565	-0.249
ANKHD1	chr5	+	140496519	140497278	0.00523461	-0.0646667	1.17164e-05	-0.249
YEATS2	chr3	+	183772304	183772563	0	-0.411667	0	-0.249
ZCCHC8	chr12	-	122483278	122483563	1.31568e-08	-0.281333	1.05884e-05	-0.248
DDIAS	chr11	+	82913956	82914170	0.018494	-0.0366667	1.18524e-08	-0.246
RHEBL1	chr12	-	49066967	49067035	0.00191236	-0.111	0.00397759	-0.245
EIF4G1	chr3	+	184315488	184315545	0.00139369	-0.097	1.16118e-05	-0.245
P4HA1	chr10	-	73043886	73043957	0.00178967	-0.0686667	1.29662e-09	-0.243
MPZL1	chr1	+	167776063	167776166	3.26318e-05	-0.0493333	2.9976e-15	-0.243
IP6K1	chr3	-	49747817	49748168	2.44249e-15	-0.189	1.20755e-11	-0.242
SHARPIN	chr8	-	144099080	144099205	0.00297005	-0.016	0	-0.241
TRIM16	chr17	-	15651090	15651946	7.00343e-05	-0.129333	0.00667748	-0.241
APEX2	chrX	+	55002250	55002431	6.33883e-05	-0.0323333	0	-0.241
ACSF3	chr16	+	89114338	89114487	0.021463	-0.0563333	0	-0.24
ASCC1	chr10	-	72102333	72102412	0.0037497	-0.0323333	1.52683e-05	-0.24
BRD8	chr5	-	138159554	138159599	5.50879e-11	-0.168333	4.76286e-14	-0.239
PPP1R37	chr19	+	45138513	45138611	0.000176073	-0.0766667	1.12606e-05	-0.238
HDAC10	chr22	-	50247691	50247776	0.00265568	-0.0966667	0.000136491	-0.237
NUBP2	chr16	+	1786756	1786955	0.000176066	-0.093	1.33227e-15	-0.237
SENP3	chr17	+	7565694	7565764	0.000296303	-0.0676667	6.40863e-08	-0.237
ATG13	chr11	+	46618259	46618375	0.0394811	-0.0776667	1.17803e-05	-0.236
RRNAD1	chr1	+	156734008	156734493	0.00532874	-0.0843333	0.00111829	-0.236
PTGR2	chr14	+	73879095	73879305	0.000233764	-0.0533333	1.11022e-16	-0.236
ZNF664	chr12	+	124003422	124003540	0.000817406	-0.242667	0.0164469	-0.235
OBSL1	chr2	-	219557342	219557618	1.03942e-06	-0.371	6.63935e-06	-0.235
ZMYND11	chr10	+	221194	221356	2.54241e-14	-0.274667	8.94135e-09	-0.235
NT5C	chr17	-	75130964	75131081	1.72798e-06	-0.121333	1.45755e-05	-0.234
PPM1K	chr4	-	88278143	88278642	0.00356459	-0.134667	0.000186469	-0.234
ZNF638	chr2	+	71348752	71350271	1.11022e-15	-0.344	0.0110772	-0.234
RGS14	chr5	+	177371474	177371589	2.28872e-05	-0.0943333	5.80643e-06	-0.234
PCYT2	chr17	-	81908875	81909321	0.00131113	-0.0996667	1.74187e-07	-0.233
SUMF2	chr7	+	56074585	56074639	1.57827e-08	-0.159667	7.66842e-12	-0.233
MSTO2P	chr1	+	155747976	155748127	0.000490554	-0.155667	7.51323e-05	-0.233
HNRNPUL1	chr19	+	41305831	41305867	1.75451e-05	-0.0543333	3.9968e-14	-0.232
IKBKB	chr8	+	42288633	42288728	0.000440715	-0.144	0.00111109	-0.232
PSMA4	chr15	+	78542575	78542645	0.0360651	-0.0116667	0	-0.23
P4HA2	chr5	-	132227085	132227221	0.0269294	-0.0743333	0.0214401	-0.23
IP6K2	chr3	-	48694701	48694824	0	-0.313	0	-0.228
GINS3	chr16	+	58403097	58403331	3.40783e-12	-0.120333	0	-0.228
PKD1	chr16	-	2102060	2102256	0.000270143	-0.0333333	3.93871e-10	-0.228
PGS1	chr17	+	78414951	78415027	6.18498e-05	-0.141667	0.000206519	-0.227
TCEAL8	chrX	-	103254604	103254677	0	-0.122	0	-0.226
C6orf48	chr6	+	31836423	31836517	5.42821e-09	-0.122333	0	-0.226
GNE	chr9	-	36236831	36236984	8.32451e-06	-0.0516667	1.11022e-16	-0.226
PPP1R7	chr2	+	241153475	241153604	1.45671e-09	-0.0943333	0	-0.226
YAF2	chr12	-	42199135	42199235	0.0332898	-0.183333	0.00482136	-0.224
DDX11	chr12	+	31103321	31103395	0.000127712	-0.0303333	0	-0.224
MAN2C1	chr15	-	75363998	75364188	7.51508e-08	-0.0443333	1.91291e-13	-0.221
HIRIP3	chr16	-	29994647	29994843	1.43673e-05	-0.114667	0.000192016	-0.22
TROVE2	chr1	+	193069033	193069181	0.000275542	-0.201333	9.78485e-05	-0.22
KANSL2	chr12	-	48679035	48679238	5.705e-06	-0.144333	1.16351e-08	-0.22
TMCC1	chr3	-	129857249	129857405	2.03235e-11	-0.371	0.000116315	-0.218
AP000295.1	chr21	+	33260596	33260727	4.18855e-07	-0.0763333	0	-0.217
PGAP2	chr11	+	3823882	3824135	1.18201e-05	-0.0673333	0	-0.217
TOP3B	chr22	-	21970979	21971061	0.0014119	-0.104	1.72892e-05	-0.216
ZNF146	chr19	+	36218121	36218195	2.683e-08	-0.123667	2.91365e-06	-0.216
ATE1	chr10	-	121899865	121899994	5.10561e-09	-0.196	3.18481e-06	-0.216
MCAT	chr22	-	43137080	43137298	2.16596e-06	-0.137333	0	-0.216
BECN1	chr17	-	42811654	42811797	1.53072e-10	-0.08	0	-0.216
CENPL	chr1	-	173806458	173806576	0.0185298	-0.0696667	0.00102132	-0.215
ZNF385A	chr12	-	54371472	54371715	2.03248e-09	-0.093	6.19519e-08	-0.215
PPOX	chr1	+	161168431	161168576	0.0172905	-0.0373333	2.96763e-13	-0.215
TFAM	chr10	+	58390764	58390860	6.01885e-12	-0.063	0	-0.214
GTF2IRD1	chr7	+	74555392	74555494	0.0201665	-0.0526667	5.55112e-16	-0.214
ST6GALNAC6	chr9	-	127897955	127898010	0.00302009	-0.0796667	1.90434e-07	-0.213
SLC30A5	chr5	+	69100806	69100929	9.39498e-07	-0.0643333	1.26957e-10	-0.212
EYA3	chr1	-	28027788	28027926	0.00141572	-0.12	2.53881e-11	-0.212
TARBP2	chr12	+	53503026	53503212	0.00122986	-0.038	5.5046e-12	-0.212
FAM173B	chr5	-	10235210	10235261	0.0423499	-0.121333	1.29151e-05	-0.211
PDXDC1	chr16	+	15001775	15001887	0.0420645	-0.056	1.79015e-07	-0.21
ELP6	chr3	-	47498285	47498432	0.00245058	-0.0183333	6.57021e-11	-0.21
IQGAP3	chr1	-	156554234	156554392	0.0139502	-0.0333333	0.000277127	-0.21
TIMM23B	chr10	+	49943234	49943358	1.6059e-07	-0.247	6.17748e-05	-0.209
FOXRED2	chr22	-	36504097	36504367	3.33067e-16	-0.116667	0	-0.209
TUT4	chr1	-	52525562	52526373	0.0426624	-0.027	1.69211e-09	-0.209
RAD17	chr5	+	69372033	69372217	7.99506e-06	-0.0903333	1.27671e-05	-0.207
DHRS11	chr17	+	36595026	36595180	0.00124486	-0.0603333	0.000567406	-0.207
NEMP1	chr12	-	57069233	57069306	9.41809e-10	-0.243	8.79174e-09	-0.206
POLDIP3	chr22	-	42601969	42602056	0.0148406	-0.049	2.93321e-13	-0.206
APBB2	chr4	-	40935076	40935139	0.0326967	-0.108	1.62633e-05	-0.206
EZH2	chr7	-	148836821	148837000	0.00214251	-0.06	6.44942e-06	-0.205
APH1B	chr15	+	63287423	63287546	0.00715113	-0.071	0.000185836	-0.204
FUK	chr16	+	70469151	70469323	0.00055751	-0.183667	0.0045458	-0.204
TCEAL9	chrX	+	103357082	103357161	0.000342949	-0.0593333	0	-0.204
TSNARE1	chr8	-	142345742	142345892	0.00966893	-0.0953333	0.00612848	-0.204
POLB	chr8	+	42339011	42339069	0.0114521	-0.07	1.40251e-07	-0.203
MFF	chr2	+	227328677	227330846	8.44535e-08	-0.0456667	2.07752e-10	-0.203
P4HA2	chr5	-	132227085	132227258	0.0177116	-0.0913333	0.0306029	-0.203
RBM23	chr14	-	22909482	22909595	1.08469e-12	-0.0896667	0.00183483	-0.203
MCM3	chr6	-	52265234	52265385	0	-0.315667	0	-0.203
USP54	chr10	-	73504849	73504990	0.0112744	-0.114	8.39113e-06	-0.203
PINX1	chr8	-	10820192	10820269	0.000251083	-0.137	6.00979e-10	-0.202
TARS2	chr1	+	150496481	150496628	0	-0.084	1.44284e-07	-0.201
RPUSD1	chr16	-	787555	787744	0.00189729	-0.0323333	0	-0.201
CERS4	chr19	+	8210705	8210862	1.64578e-05	-0.216667	0.00177894	-0.201
RBCK1	chr20	+	409829	410025	1.09688e-06	-0.099	0	-0.201
HIRIP3	chr16	-	29993905	29994843	3.70511e-05	-0.0846667	0.000345555	-0.201
ZNF468	chr19	-	52853871	52854107	1.28271e-05	-0.268667	0.0137248	-0.201
PHF1	chr6	+	33414965	33415144	0.0455724	-0.026	0	-0.201
KIN	chr10	-	7783080	7783175	9.66338e-13	-0.192667	2.078e-12	-0.2
WDR45	chrX	-	49077642	49077747	1.96021e-05	-0.0996667	0	-0.2
LY6E	chr8	+	143020261	143020377	0.0016762	-0.0276667	0.0127038	-0.198
POLDIP3	chr22	-	42601969	42602107	0.00241353	-0.106333	1.47877e-07	-0.198
CENPS-CORT	chr1	+	10434656	10434690	6.35219e-07	-0.125	1.25769e-08	-0.198
MTF2	chr1	+	93129277	93129448	0	-0.103	3.78668e-08	-0.196
PAK4	chr19	+	39172917	39173376	0	-0.136667	0	-0.196
CCM2	chr7	+	45038252	45038426	1.49478e-05	-0.135667	1.41693e-05	-0.194
QTRT2	chr3	+	114056998	114057106	0.00112948	-0.136667	3.79699e-06	-0.194
ZNF561	chr19	-	9617620	9617768	0.0051285	-0.0736667	9.49376e-06	-0.194
SLC4A7	chr3	-	27409355	27409530	1.45918e-07	-0.084	3.92514e-05	-0.193
ZNF232	chr17	-	5108925	5109052	0.0349997	-0.0406667	0.00469395	-0.192
LETMD1	chr12	+	51052091	51052207	1.78145e-05	-0.063	1.09306e-11	-0.192
CLTCL1	chr22	-	19187557	19187728	0.010458	-0.100667	6.32263e-06	-0.191
CDCA3	chr12	-	6849322	6849429	3.75747e-05	-0.0486667	0	-0.191
CLN6	chr15	-	68218535	68218650	1.13583e-06	-0.0256667	0	-0.191
PER1	chr17	-	8145957	8146137	6.19085e-07	-0.044	0	-0.191
DTYMK	chr2	-	241680228	241680319	4.78035e-08	-0.094	4.76931e-07	-0.19
IQSEC1	chr3	-	12902772	12902822	6.99454e-06	-0.150333	1.17543e-05	-0.19
LETMD1	chr12	+	51052087	51052207	0.000470171	-0.087	4.42901e-10	-0.189
TRIM68	chr11	-	4605078	4605561	6.03286e-06	-0.254333	0.00438377	-0.188
MRPL9	chr1	-	151761450	151761552	0.00598726	-0.019	0	-0.188
TASP1	chr20	-	13616856	13617123	0.0015587	-0.269667	0.0274213	-0.188
MVK	chr12	+	109581394	109581550	1.94904e-05	-0.065	2.17531e-05	-0.188
NGLY1	chr3	-	25732318	25732483	1.86907e-05	-0.033	4.07348e-09	-0.188
MTMR14	chr3	+	9697710	9697866	0.0141565	-0.0826667	0.000925008	-0.188
SNAP23	chr15	+	42528261	42528420	0.00827612	-0.0216667	0	-0.188
GGA1	chr22	+	37613032	37613191	0.0186284	-0.1	0.0355267	-0.188
CTDP1	chr18	+	79728906	79729069	0.0022998	-0.159667	5.67714e-05	-0.187
SLC43A2	chr17	-	1616561	1616769	0.00126942	-0.116	0	-0.187
FYN	chr6	-	111699514	111699670	4.6183e-06	-0.058	0	-0.187
ACP1	chr2	+	272036	272065	1.29605e-07	-0.143	1.61304e-12	-0.187
ETFA	chr15	-	76295590	76295737	1.96005e-06	-0.041	0	-0.186
TMEM25	chr11	+	118533419	118533551	0	-0.301	0.00206119	-0.186
ZCCHC9	chr5	+	81304740	81305141	0.00417197	-0.048	5.1863e-08	-0.185
AC002470.2	chr22	+	20987503	20987583	0.000138611	-0.034	4.94862e-07	-0.185
CHD3	chr17	+	7907600	7907702	0.0446661	-0.061	7.54946e-07	-0.184
EZH2	chr7	-	148832633	148832750	3.65033e-08	-0.0456667	4.40014e-07	-0.184
GALE	chr1	-	23796508	23796586	1.12661e-06	-0.0913333	0	-0.184
APMAP	chr20	-	24968891	24969084	5.77865e-05	-0.021	0	-0.183
C17orf53	chr17	+	44154852	44154938	0.0132268	-0.0436667	1.41073e-08	-0.183
UBE3A	chr15	-	25407066	25407262	4.88498e-15	-0.237333	3.38141e-11	-0.183
THYN1	chr11	-	134248808	134248959	0.0124444	-0.0406667	2.35366e-06	-0.182
CNOT4	chr7	-	135363853	135364066	6.16862e-11	-0.335667	3.24053e-06	-0.182
AUTS2	chr7	+	70774027	70774099	0.0282214	-0.0236667	7.71416e-05	-0.18
FAM24B	chr10	-	122850423	122850550	0.0199676	-0.166667	9.51366e-07	-0.18
EXOSC3	chr9	-	37781985	37782137	0	-0.0906667	3.17122e-08	-0.18
CCM2	chr7	+	45069825	45069961	0.000443993	-0.0453333	1.65661e-08	-0.179
WNK1	chr12	+	871264	871348	0.0411768	-0.0656667	1.56256e-08	-0.179
CYP20A1	chr2	+	203246754	203246921	0.00196858	-0.08	3.21085e-07	-0.179
CHMP2B	chr3	+	87240322	87240453	0.00374893	-0.0693333	0	-0.179
NCOR2	chr12	-	124457105	124457162	4.79697e-05	-0.0993333	3.06151e-05	-0.179
DHRS11	chr17	+	36594970	36595180	0.0019194	-0.0433333	1.6441e-05	-0.179
C19orf12	chr19	-	29708253	29708423	3.41116e-12	-0.410667	0.0339655	-0.179
B4GALNT1	chr12	-	57631199	57631254	0.00553853	-0.102	0.0224574	-0.178
B3GALNT2	chr1	-	235465635	235465714	0.000177191	-0.0516667	7.6435e-07	-0.178
ARID4B	chr1	-	235213768	235214026	1.42109e-14	-0.241	0.00662424	-0.178
NQO2	chr6	+	3002049	3002286	0.0363535	-0.0213333	0.0184659	-0.177
TMEM161B	chr5	-	88240812	88240916	0.0025466	-0.0643333	5.5539e-06	-0.177
MVK	chr12	+	109579801	109579946	0.00339118	-0.0703333	1.78675e-05	-0.176
MAPK3	chr16	-	30118098	30118163	0.0019836	-0.024	0	-0.176
NUBP2	chr16	+	1786536	1786955	0.0394185	-0.0273333	2.83107e-14	-0.176
ACSF2	chr17	+	50463817	50463909	0.00438174	-0.0283333	0	-0.176
NBEAL2	chr3	+	47007065	47007155	3.11809e-06	-0.0453333	0	-0.176
ARHGAP19	chr10	-	97256317	97256404	0.0170252	-0.036	0.000883709	-0.176
NEMP1	chr12	-	57064070	57064185	1.96554e-12	-0.0933333	8.42221e-10	-0.175
BCLAF1	chr6	-	136267028	136267175	1.66767e-07	-0.0353333	6.36869e-10	-0.175
ABHD11	chr7	-	73736928	73737220	3.23373e-07	-0.116667	2.22911e-12	-0.175
NPRL3	chr16	-	124936	125073	0.015372	-0.0933333	1.42485e-07	-0.172
TMEM138	chr11	+	61364432	61364518	7.91259e-05	-0.0613333	3.26756e-11	-0.172
BID	chr22	-	17750104	17750174	0.0471415	-0.0416667	2.22045e-16	-0.172
TXNDC11	chr16	-	11733981	11734079	0.000360853	-0.095	6.12426e-10	-0.172
TEX22	chr14	+	105445417	105445511	7.88118e-08	-0.032	0	-0.172
TARS2	chr1	+	150504631	150504733	4.32987e-15	-0.109	8.10463e-15	-0.171
MFF	chr2	+	227352513	227352573	8.50157e-08	-0.187333	3.77476e-15	-0.171
RNF181	chr2	+	85596856	85596931	0.0447357	-0.0293333	0	-0.171
MRPL22	chr5	+	154950802	154950938	0.00489864	-0.0686667	1.15463e-14	-0.171
ALKBH2	chr12	-	109090008	109090207	0.001414	-0.0383333	1.25489e-12	-0.17
CYP2U1	chr4	+	107944969	107945605	4.72316e-10	-0.305333	6.40834e-05	-0.17
CKLF	chr16	+	66563121	66563217	0.0122153	-0.0186667	0	-0.17
HES4	chr1	-	999691	999787	6.88752e-09	-0.0656667	0	-0.169
MEIS3	chr19	-	47406459	47406526	2.36782e-06	-0.088	0.000138542	-0.169
GEMIN6	chr2	+	38779257	38779441	0	-0.16	0	-0.169
DPH5	chr1	-	101013709	101013818	0.0379325	-0.0326667	0.00117249	-0.169
BTG3	chr21	-	17604144	17604276	1.34937e-08	-0.133	5.26512e-10	-0.169
AC084033.3	chr12	-	57935469	57935553	2.94986e-13	-0.073	7.64103e-10	-0.168
EEF1D	chr8	-	143590607	143590735	0.00811864	-0.172333	0.00117768	-0.167
TBC1D13	chr9	+	128790734	128790775	0.00522353	-0.0336667	6.63704e-05	-0.166
MFF	chr2	+	227347225	227347384	0.0223968	-0.101333	0	-0.166
PGS1	chr17	+	78414878	78415027	4.54574e-08	-0.139	3.13968e-06	-0.166
ADA	chr20	-	44626455	44626599	0.0377343	-0.0356667	3.77038e-05	-0.166
THEM4	chr1	-	151889982	151890214	9.66193e-05	-0.156	1.70868e-07	-0.165
LETMD1	chr12	+	51052091	51052246	1.47076e-06	-0.127	3.64307e-10	-0.165
ATP5S	chr14	+	50323944	50324116	0.0494878	-0.0343333	0.00316775	-0.164
UNKL	chr16	-	1413845	1414055	0.000195831	-0.159	1.38186e-05	-0.164
AMPD2	chr1	+	109625302	109625433	0.00261614	-0.0213333	0	-0.164
CLCN2	chr3	-	184352012	184352117	5.65382e-05	-0.0766667	1.07969e-08	-0.163
CDC27	chr17	-	47171916	47172064	0.00615488	-0.024	0	-0.163
TMEM260	chr14	+	56603814	56603992	0.00258532	-0.076	0.0017731	-0.163
DPY30	chr2	-	31883385	31883462	0.000307129	-0.120333	1.34148e-08	-0.163
ZFYVE19	chr15	+	40812698	40812902	0.000384604	-0.128667	8.49731e-06	-0.162
UNKL	chr16	-	1413845	1414009	0.00370799	-0.184333	0.00579951	-0.162
RBCK1	chr20	+	409880	410025	2.71242e-09	-0.0536667	0	-0.161
Z93930.2	chr22	+	28844126	28844199	0.00409004	-0.321667	0.000926499	-0.161
ANP32A	chr15	-	68787412	68787495	5.47992e-05	-0.0163333	0	-0.161
TCOF1	chr5	+	150372005	150372236	1.11022e-16	-0.109667	6.66395e-08	-0.161
NEURL4	chr17	-	7327164	7327230	2.71133e-06	-0.140333	0.000221657	-0.16
ZNF202	chr11	-	123727475	123727595	0.000393669	-0.0616667	0.000634607	-0.16
BCAR1	chr16	-	75237182	75237344	3.88725e-06	-0.0896667	1.17787e-10	-0.159
ADARB1	chr21	+	45134714	45134832	0.0316253	-0.0946667	0.0260175	-0.159
NEURL4	chr17	-	7318494	7318674	1.6428e-12	-0.102333	2.8277e-10	-0.158
IMPDH1	chr7	-	128400831	128400891	0.00100781	-0.0843333	5.92698e-11	-0.157
BBC3	chr19	-	47226563	47226754	0	-0.500333	4.97509e-08	-0.157
RAD1	chr5	-	34913469	34913578	3.92363e-06	-0.062	1.17143e-06	-0.157
SLC20A2	chr8	-	42535171	42535335	0.00102356	-0.121	4.23242e-07	-0.156
PAM	chr5	+	103025130	103025334	0.00116921	-0.0466667	0.000142516	-0.156
TTC17	chr11	+	43436163	43436334	0.00441314	-0.0253333	2.32395e-05	-0.156
AC018512.1	chr15	-	43776038	43776151	0.0040533	-0.104	1.54266e-05	-0.156
AKR1A1	chr1	+	45568484	45568684	6.70956e-09	-0.089	4.27769e-13	-0.156
CANT1	chr17	-	79000099	79000270	3.1073e-06	-0.0803333	4.36398e-07	-0.155
ST6GALNAC4	chr9	-	127916407	127916494	0.0179483	-0.0473333	0	-0.153
LINC01278	chrX	-	63516909	63517082	0.012116	-0.121	8.28368e-11	-0.153
HP1BP3	chr1	-	20780344	20780540	5.34139e-08	-0.130333	3.35359e-05	-0.153
COMMD4	chr15	+	75339701	75339878	5.30626e-05	-0.0206667	0	-0.153
C17orf49	chr17	+	7016949	7017014	0.0244389	-0.116333	1.54457e-05	-0.151
IP6K2	chr3	-	48694458	48694525	0.0024053	-0.058	0	-0.151
GFM2	chr5	-	74738501	74738642	4.20252e-06	-0.0413333	0	-0.151
TMEM51	chr1	+	15214894	15215431	0.0338149	-0.109333	0.0135574	-0.151
NIPA2	chr15	+	22839654	22839790	1.79338e-06	-0.221667	0.000318001	-0.151
ZHX1	chr8	-	123253321	123256171	0	-0.363333	0.0115402	-0.15
SENP5	chr3	+	196923413	196923551	1.37323e-11	-0.227667	3.49336e-05	-0.15
MTURN	chr7	+	30146176	30146299	0.00036081	-0.0696667	0.00800621	-0.15
CLTCL1	chr22	-	19208153	19208311	0.00597929	-0.0616667	4.19235e-10	-0.15
MFF	chr2	+	227330625	227330846	4.23578e-08	-0.061	0	-0.15
PEX11A	chr15	-	89686430	89686546	0.04744	-0.0543333	0.00271786	-0.15
SPRED2	chr2	-	65334604	65334773	0.0415921	-0.0266667	2.60735e-08	-0.15
ATP5MD	chr10	-	103395745	103396032	0.00194177	-0.127	4.72502e-06	-0.15
HDAC10	chr22	-	50249102	50249168	5.3188e-05	-0.0933333	0.000910041	-0.149
RBM4	chr11	+	66643449	66644140	0	-0.173333	7.48623e-13	-0.149
TMEM173	chr5	-	139477328	139477515	1.52377e-05	-0.185	1.33094e-07	-0.149
ALX1	chr12	+	85283571	85283876	2.6794e-05	-0.108333	0.00930352	-0.149
MEIS2	chr15	-	36894716	36894812	0.0059464	-0.141	0.000178752	-0.148
LENG8	chr19	+	54453545	54453656	0.000468343	-0.022	7.06213e-13	-0.148
NCAPG2	chr7	-	158652292	158652480	0.000829538	-0.0376667	3.46856e-09	-0.148
ABLIM1	chr10	-	114447879	114448020	0.0090345	-0.022	0	-0.147
THTPA	chr14	+	23556742	23557039	0.0304405	-0.132	0.000456801	-0.147
TRIM65	chr17	-	75891812	75891878	0.0179937	-0.045	4.68653e-05	-0.146
CLPTM1L	chr5	-	1330279	1330383	0.000818451	-0.0286667	0	-0.146
SDCCAG8	chr1	+	243293090	243293219	0.00650848	-0.0933333	0.0132703	-0.146
SPINDOC	chr11	+	63818526	63818652	0	-0.0883333	0	-0.145
C2orf74	chr2	+	61157861	61158012	0.000332393	-0.0956667	0.0443623	-0.145
ARFIP2	chr11	-	6480322	6480463	0.00630075	-0.016	2.22045e-16	-0.145
ATP6V0A1	chr17	+	42514288	42514460	1.53802e-08	-0.0583333	6.81513e-06	-0.145
MTMR12	chr5	-	32234961	32235129	1.77838e-06	-0.093	0	-0.145
AC091167.7	chr15	+	90236062	90236181	0.00655477	-0.164	0.00185411	-0.144
ABCD4	chr14	-	74300149	74300268	0.00771089	-0.0453333	0.003109	-0.144
S100A13	chr1	-	153628120	153628237	0.00198343	-0.300667	0.00852504	-0.143
ABHD11	chr7	-	73736928	73737110	3.51896e-07	-0.094	5.16931e-12	-0.143
MTO1	chr6	+	73480292	73480367	0.00875054	-0.0776667	1.71529e-13	-0.143
RPL32P3	chr3	-	129396216	129396420	0.0368133	-0.046	1.78254e-05	-0.142
RFT1	chr3	-	53125908	53125994	0.000524199	-0.0393333	0	-0.142
BRD8	chr5	-	138166517	138166610	0	-0.324667	0.00209736	-0.142
DMTF1	chr7	+	87194683	87194828	1.86029e-12	-0.0626667	6.98108e-06	-0.142
PNPO	chr17	+	47943342	47943430	0.000219523	-0.0606667	1.52532e-05	-0.142
GPD1L	chr3	+	32138586	32138727	0.00106448	-0.0376667	1.12842e-05	-0.141
C6orf48	chr6	+	31836298	31836517	4.32687e-09	-0.123	0	-0.141
LRRC28	chr15	+	99363105	99363265	0.0214778	-0.0303333	0.000120359	-0.141
RAD23A	chr19	+	12948513	12948552	8.01581e-14	-0.123	4.80727e-14	-0.14
NKIRAS2	chr17	+	42022569	42022640	9.25239e-09	-0.112	8.37199e-08	-0.14
MR1	chr1	+	181052234	181052510	8.39294e-05	-0.169	0.00302948	-0.14
GPR176	chr15	-	39807005	39807258	2.30491e-07	-0.364667	0.00674987	-0.14
SYDE1	chr19	+	15111631	15111792	1.46839e-08	-0.0756667	1.35558e-13	-0.14
MAPKAPK5-AS1	chr12	-	111840332	111840477	0.0056637	-0.0223333	2.67265e-06	-0.14
RHOT1	chr17	+	32209349	32209445	2.76995e-05	-0.252667	0.000831645	-0.139
ZNF692	chr1	-	248856287	248856422	0.00364811	-0.022	2.63067e-12	-0.139
FAM86EP	chr4	-	3954959	3955033	0.0178656	-0.064	0.000112123	-0.139
HP1BP3	chr1	-	20780349	20780540	1.32488e-07	-0.154333	1.80352e-07	-0.139
SUOX	chr12	+	55999332	55999590	0.00204674	-0.244667	3.5828e-12	-0.138
TMEM129	chr4	-	1717515	1717703	0.00511211	-0.0903333	0.015996	-0.138
ELP5	chr17	+	7258825	7258926	1.08448e-06	-0.0366667	4.44089e-16	-0.138
AGPAT2	chr9	-	136676584	136676680	0.000487985	-0.034	0	-0.138
PGAP2	chr11	+	3823612	3823740	0.00458429	-0.228	1.85611e-06	-0.138
GGA3	chr17	-	75244618	75244717	3.9172e-05	-0.08	0.0313413	-0.138
C6orf48	chr6	+	31836294	31836517	3.38225e-09	-0.120667	0	-0.137
RNF170	chr8	-	42865415	42865489	0.0175846	-0.059	0.0223376	-0.137
TMEM143	chr19	-	48360071	48360176	0.000547251	-0.0803333	0.0328673	-0.136
KYAT1	chr9	-	128847432	128847643	0.0385014	-0.162	1.66533e-15	-0.136
MZF1	chr19	-	58572549	58572719	0.0456332	-0.162333	0.013796	-0.136
KANSL2	chr12	-	48679035	48679150	1.87051e-06	-0.0813333	2.95166e-09	-0.136
ZYG11A	chr1	+	52863980	52864157	0.0107576	-0.0563333	0.0145569	-0.136
PGAP2	chr11	+	3823616	3823740	0.000294206	-0.242	1.33789e-06	-0.136
GMPR2	chr14	+	24238245	24238405	0.00112074	-0.0233333	0	-0.135
DGUOK	chr2	+	73957124	73957240	0.000334265	-0.065	7.07212e-14	-0.135
YTHDF1	chr20	-	63202286	63203807	2.4996e-07	-0.038	2.18174e-07	-0.134
FLOT1	chr6	-	30741791	30741867	0.00025676	-0.0463333	0	-0.134
CAMKK2	chr12	-	121248605	121248734	0.00812938	-0.039	0.00312162	-0.133
PUM1	chr1	-	30980061	30980178	0.00305609	-0.0216667	0	-0.133
UBN1	chr16	+	4871154	4871301	4.97526e-05	-0.042	1.17337e-06	-0.133
EPB41	chr1	+	29060421	29060484	1.14353e-14	-0.171667	0.0410927	-0.132
UPP1	chr7	+	48099669	48099787	2.54615e-05	-0.113	2.91698e-11	-0.131
ZNF271P	chr18	+	35291009	35291232	4.37249e-06	-0.0896667	0.00162084	-0.131
LCAT	chr16	-	67940736	67940831	0.00222238	-0.207333	0.0204249	-0.131
TROAP	chr12	+	49330144	49330943	0.00575491	-0.0653333	2.20742e-05	-0.131
LRIF1	chr1	-	110951287	110952815	0.0159837	-0.0926667	7.4204e-07	-0.13
OS9	chr12	+	57720098	57720263	0.00042793	-0.0806667	6.94081e-09	-0.13
AFTPH	chr2	+	64579485	64579546	0.0369407	-0.0413333	4.65197e-07	-0.129
PKP4	chr2	+	158676738	158676867	0.00104225	-0.0933333	4.41124e-09	-0.129
AURKA	chr20	-	56388686	56388784	0.000175748	-0.0916667	0.00372147	-0.129
INTS14	chr15	-	65607301	65607442	7.03476e-08	-0.103	4.03814e-06	-0.128
HOXC4	chr12	+	54047768	54047917	0.0124739	-0.0753333	0.0216802	-0.128
PRRC2B	chr9	+	131474453	131476535	2.22045e-16	-0.211667	6.08092e-06	-0.128
WDR6	chr3	+	49011420	49014116	1.86999e-10	-0.097	2.92836e-05	-0.128
PHYHD1	chr9	+	128940368	128940497	0.0011867	-0.0323333	0.0214032	-0.127
NKIRAS2	chr17	+	42022564	42022640	2.72408e-08	-0.0966667	2.74463e-08	-0.127
HDAC10	chr22	-	50250426	50250523	4.41858e-06	-0.195	0.00384542	-0.127
GRTP1	chr13	-	113355322	113355481	0.000251342	-0.0683333	7.27187e-05	-0.127
AGPAT3	chr21	+	43903956	43904019	0.00959594	-0.077	0.000164087	-0.127
MINDY3	chr10	-	15816834	15816915	0.000176048	-0.0483333	4.83011e-05	-0.127
MRPL55	chr1	-	228108954	228109021	0.0283058	-0.0253333	0.0160995	-0.126
UIMC1	chr5	-	176968554	176969291	0.000231444	-0.128667	0.0163371	-0.126
EIF6	chr20	-	35280653	35280829	0	-0.127	0	-0.126
ATRIP	chr3	+	48459786	48459916	5.70877e-08	-0.07	2.13461e-10	-0.125
TNIP1	chr5	-	151064959	151065131	0.00638433	-0.0633333	0.000194277	-0.125
WDR73	chr15	-	84645972	84646085	1.11022e-16	-0.277333	2.04857e-07	-0.125
MAP3K4	chr6	+	161098277	161098427	0.00092288	-0.152333	1.23783e-06	-0.125
MAEA	chr4	+	1322380	1322503	0.00211544	-0.0226667	1.25041e-05	-0.125
CDPF1	chr22	-	46247109	46247221	0.0245153	-0.103	0.0409377	-0.124
COASY	chr17	+	42562355	42562487	3.0181e-07	-0.336333	0	-0.124
ELOC	chr8	-	73964486	73964625	0.000744651	-0.0483333	1.02485e-07	-0.124
RNF121	chr11	+	71987003	71987111	0.0182217	-0.043	0.000302527	-0.123
FRG1HP	chr9	+	40993252	40993434	0.00619637	-0.0286667	0.0105691	-0.123
NXN	chr17	-	805067	805247	0.0459881	-0.0153333	1.31468e-05	-0.123
YBX3	chr12	-	10709907	10710114	0.000229113	-0.022	3.3451e-13	-0.123
MFSD3	chr8	+	144510359	144510507	0.000257928	-0.025	0	-0.122
KITLG	chr12	-	88515533	88515617	0.00151906	-0.0906667	0.0151899	-0.122
NEK3	chr13	-	52135728	52135863	0.000347025	-0.0563333	0.000846504	-0.121
TMEM243	chr7	-	87219425	87219718	9.76183e-08	-0.05	4.24105e-14	-0.121
RTCA	chr1	+	100274823	100274965	0.0463162	-0.0136667	1.23688e-10	-0.12
RITA1	chr12	+	113186192	113186316	1.35022e-09	-0.0983333	4.15384e-05	-0.12
EIF4G1	chr3	+	184317320	184317497	3.90178e-05	-0.0253333	0	-0.12
DAXX	chr6	-	33320735	33321567	2.41017e-05	-0.076	0.00667003	-0.12
PCK2	chr14	+	24099994	24100213	3.51419e-10	-0.044	0.000223621	-0.12
SMARCC2	chr12	-	56171678	56171937	0	-0.0826667	0	-0.119
GSS	chr20	-	34929400	34929590	3.7677e-11	-0.039	9.99201e-16	-0.119
ITM2C	chr2	+	230873416	230873557	0.0135478	-0.0113333	5.32884e-08	-0.119
UIMC1	chr5	-	176969052	176969291	0.000642131	-0.141333	0.00686766	-0.118
CPNE1	chr20	-	35632162	35632248	0.00776855	-0.0453333	7.11814e-06	-0.118
ERCC6	chr10	-	49524032	49524777	0.00633854	-0.076	0.000281446	-0.118
PTPRA	chr20	+	2947981	2948024	0.00283617	-0.0533333	0.000179832	-0.118
CTNND1	chr11	+	57789036	57789155	3.17665e-06	-0.112333	9.90521e-05	-0.117
PLSCR1	chr3	-	146528613	146528831	0	-0.166333	0	-0.117
OSBPL9	chr1	+	51756319	51756358	0.045096	-0.0716667	0.000337597	-0.117
COASY	chr17	+	42562295	42562487	1.22128e-06	-0.314333	0	-0.117
CAST	chr5	+	96730779	96730860	0.0101704	-0.017	2.22045e-16	-0.117
HNRNPAB	chr5	+	178210131	178210272	3.65941e-07	-0.046	2.22045e-16	-0.116
ATG3	chr3	-	112553279	112553329	1.66662e-05	-0.021	0	-0.116
CDK10	chr16	+	89687588	89687815	0.0157621	-0.132	0.000440625	-0.116
KDM6A	chrX	+	45060021	45060156	9.53682e-14	-0.386333	0.00971053	-0.116
ARHGEF11	chr1	-	156938417	156938513	4.88347e-07	-0.116333	0.000102838	-0.116
NSD2	chr4	+	1938450	1938532	0.0137651	-0.0153333	0	-0.116
CALML4	chr15	-	68199540	68199681	0.0156051	-0.188	0.000473765	-0.116
CAPN10	chr2	+	240596849	240596942	0.000269948	-0.134	1.28395e-06	-0.116
INPP5J	chr22	+	31133405	31133483	0.0246637	-0.0266667	3.18101e-09	-0.115
DSTYK	chr1	-	205187417	205187806	0.00224322	-0.152667	0.0159242	-0.115
ZFAND6	chr15	+	80098415	80098578	8.28978e-06	-0.109	0	-0.115
RPP38	chr10	+	15102217	15102336	0.00665189	-0.103667	0.0412127	-0.115
BAG6	chr6	-	31639499	31639646	1.77361e-05	-0.0626667	6.76727e-08	-0.115
DPY30	chr2	-	31891991	31892134	0.00150005	-0.0873333	9.4402e-08	-0.115
NETO2	chr16	-	47086225	47086339	0.00015638	-0.0903333	0.00016026	-0.114
FASTKD3	chr5	-	7866645	7868196	0.0206039	-0.148333	0.0493863	-0.114
ATAT1	chr6	+	30642767	30643011	0.0172107	-0.0583333	0.00283463	-0.114
CNOT8	chr5	+	154863206	154863395	0	-0.127333	1.30531e-11	-0.114
FLOT1	chr6	-	30741613	30741704	0.00153011	-0.0376667	1.42109e-14	-0.114
TMEM97	chr17	+	28325502	28325647	1.07691e-11	-0.0386667	0	-0.114
BRF1	chr14	-	105241264	105241414	0.0401637	-0.0333333	0.010773	-0.114
CREBBP	chr16	-	3791980	3792094	9.02532e-11	-0.056	0.000115501	-0.113
CHID1	chr11	-	908541	908645	0.000392258	-0.0463333	0.00538017	-0.113
NSUN4	chr1	+	46346920	46347075	4.7824e-07	-0.0743333	2.80747e-06	-0.113
APEH	chr3	+	49675182	49675309	3.25432e-09	-0.0603333	0	-0.112
CARS	chr11	-	3047752	3048001	6.16048e-05	-0.097	9.8312e-06	-0.112
PCNX2	chr1	-	233227225	233227371	5.30605e-08	-0.083	0.000893255	-0.111
EFCAB14	chr1	-	46688352	46688544	1.8839e-05	-0.171333	0.000941387	-0.11
KAT7	chr17	+	49809118	49809208	6.44576e-05	-0.064	0.00182815	-0.11
ILF3	chr19	+	10687345	10687708	1.79279e-12	-0.0623333	0	-0.109
SENP3-EIF4A1	chr17	+	7565716	7565764	9.29305e-05	-0.019	5.35205e-12	-0.109
NUP62CL	chrX	-	107154095	107154246	0.000436711	-0.0573333	5.10906e-05	-0.109
DSN1	chr20	-	36770872	36770977	0.0159012	-0.03	6.2548e-10	-0.109
RASSF7	chr11	+	561761	561892	3.73956e-05	-0.0783333	0.000114052	-0.109
PRR3	chr6	+	30558149	30558212	0.0343496	-0.039	7.78272e-05	-0.109
TCF3	chr19	-	1612206	1612430	5.32463e-12	-0.196333	9.10043e-05	-0.109
CD164	chr6	-	109370410	109370467	1.87163e-05	-0.028	4.16556e-13	-0.109
HNRNPH3	chr10	+	68337857	68337996	1.84075e-07	-0.028	0	-0.108
KCTD20	chr6	+	36474788	36475062	4.59632e-13	-0.142333	9.95749e-09	-0.108
PUM1	chr1	-	30980061	30980166	0.0171637	-0.0146667	0	-0.108
ABLIM1	chr10	-	114447879	114448026	0.0163374	-0.0326667	3.40376e-09	-0.107
TMEM198B	chr12	+	55834568	55834726	3.00931e-05	-0.067	2.50117e-08	-0.107
ASAP1	chr8	-	130091972	130092143	2.45701e-08	-0.0776667	2.70495e-12	-0.106
CAD	chr2	+	27226130	27226319	0	-0.178667	4.59944e-09	-0.106
AHCTF1	chr1	-	246843794	246843928	0.000298804	-0.0363333	4.94718e-09	-0.106
RNASEK-C17orf49	chr17	+	7016909	7017014	0.00376692	-0.048	2.89775e-05	-0.106
TCOF1	chr5	+	150379228	150379408	7.65693e-07	-0.0203333	0	-0.106
ENOPH1	chr4	+	82451042	82451245	0.00568293	-0.028	2.39521e-06	-0.106
SNHG15	chr7	-	44984356	44984426	0.00234559	-0.013	0	-0.105
TCF3	chr19	-	1612206	1612433	2.68421e-10	-0.178667	0.000123862	-0.105
DCLRE1B	chr1	+	113906995	113907161	0.000872517	-0.0583333	0.0017114	-0.104
PCYT2	chr17	-	81908875	81909037	0.0284737	-0.0513333	1.9024e-08	-0.103
PUM1	chr1	-	30980061	30980163	0.0382374	-0.0126667	0	-0.103
ELMO2	chr20	-	46393528	46393601	0.000296524	-0.118333	0.00247322	-0.103
RAB29	chr1	-	205774832	205775086	0.0280284	-0.0716667	2.30799e-07	-0.103
STAG1	chr3	-	136568764	136568861	0.00140327	-0.065	1.58613e-05	-0.103
NDC1	chr1	-	53835499	53835620	1.60923e-05	-0.0393333	7.06299e-06	-0.102
IFI27L1	chr14	+	94097494	94097678	0.0393647	-0.0323333	2.03609e-05	-0.102
MT1X	chr16	+	56683164	56683386	0.0140947	-0.110667	9.07515e-05	-0.101
MAZ	chr16	+	29809539	29809764	0.00243649	-0.0616667	1.12521e-06	-0.101
MAD1L1	chr7	-	2225409	2225550	0.00235657	-0.120667	0.000520926	-0.101
CEP170B	chr14	+	104868423	104868555	0.000316805	-0.0613333	0.0132011	-0.101
CHPF2	chr7	+	151236407	151236590	0.0291444	-0.0313333	9.57806e-07	-0.101
RNF216P1	chr7	+	4995474	4995582	9.0306e-07	-0.224333	0.0368611	-0.101
CARM1	chr19	+	10921374	10921443	0.0035599	-0.0693333	1.60397e-07	-0.1
ANKRD17	chr4	-	73139530	73140283	2.22328e-05	-0.142667	1.01903e-09	-0.1
MNAT1	chr14	+	60968228	60968397	2.84447e-06	-0.114667	5.009e-09	-0.1
NUMB	chr14	-	73284080	73284374	0.0346199	-0.0296667	0	-0.1
IMPDH2	chr3	-	49028247	49028322	1.35191e-10	-0.0163333	0	-0.1
BCL2L2-PABPN1	chr14	+	23307759	23308199	0.00627902	-0.0293333	0.0190345	-0.099
CTBP1	chr4	-	1241324	1241519	0.000163393	-0.0363333	0.0161118	-0.099
NDOR1	chr9	+	137215427	137215521	0.0417902	-0.0333333	0.000507971	-0.098
NONO	chrX	+	71284396	71284453	0.00182004	-0.035	5.77151e-08	-0.098
HNRNPUL1	chr19	+	41305645	41305867	2.3788e-05	-0.017	0	-0.098
MTERF3	chr8	-	96246306	96246454	0.00095265	-0.0336667	5.02145e-06	-0.098
PRKRIP1	chr7	+	102395976	102396537	0.00788374	-0.0633333	0.000840282	-0.098
SLC3A2	chr11	+	62870744	62870837	9.37146e-05	-0.0936667	0	-0.098
FOXK2	chr17	+	82582740	82582934	3.51577e-07	-0.027	0	-0.097
PRRC2C	chr1	+	171589368	171589605	0	-0.223667	3.12601e-09	-0.097
PAM	chr5	+	103025133	103025334	0.00111954	-0.0803333	0.01924	-0.097
SDAD1	chr4	-	75974075	75974133	0.0418761	-0.0176667	8.00504e-07	-0.097
EML2	chr19	-	45621482	45621637	3.33067e-16	-0.0776667	9.73033e-12	-0.097
SAT2	chr17	-	7626942	7627044	0.0257498	-0.065	1.48167e-08	-0.096
PNPO	chr17	+	47945860	47945989	0.000131654	-0.0343333	2.80592e-05	-0.096
AK4	chr1	+	65148277	65148552	6.58238e-06	-0.156333	5.44149e-06	-0.095
CENPK	chr5	-	65551105	65551242	1.56561e-06	-0.121667	2.36257e-08	-0.094
AP2A2	chr11	+	1000431	1000598	0.000109549	-0.0393333	2.52435e-10	-0.094
CCDC84	chr11	+	119013231	119013262	0.0185032	-0.0373333	3.04787e-06	-0.093
FANCG	chr9	-	35078140	35078343	4.45341e-05	-0.053	3.66025e-06	-0.093
PAM	chr5	+	103028184	103028238	0.0041131	-0.0336667	0.00495866	-0.093
GATD1	chr11	-	773427	773629	0	-0.136333	0.000221127	-0.093
TIMM9	chr14	-	58411906	58411971	0.0161853	-0.01	0	-0.093
CENPN	chr16	+	81022596	81022652	1.27336e-07	-0.190667	0.00626062	-0.092
PHC3	chr3	-	170149085	170149244	0.00176711	-0.048	2.34692e-05	-0.092
CD55	chr1	+	207340390	207340508	0.00200461	-0.0433333	0	-0.092
DMWD	chr19	-	45784640	45784715	1.46276e-07	-0.169667	0.000436706	-0.092
PI4KB	chr1	-	151324744	151324917	1.17825e-05	-0.124667	0.00707512	-0.092
ARHGEF39	chr9	-	35662945	35663074	0.020297	-0.066	0.0340952	-0.091
YTHDF3	chr8	+	63175336	63175416	0.00440241	-0.127	0.0193495	-0.091
RBM10	chrX	+	47171027	47171258	0.00347022	-0.0266667	0.00716589	-0.091
MRPL22	chr5	+	154950820	154950938	0.00275597	-0.0366667	0	-0.091
ABHD11	chr7	-	73737220	73737360	0.0372598	-0.0446667	0.000234323	-0.09
DSN1	chr20	-	36770872	36771024	0.010464	-0.0263333	1.36334e-09	-0.09
TYSND1	chr10	-	70143841	70143972	3.19746e-10	-0.608667	0.0244648	-0.09
NDUFA8	chr9	-	122152244	122152408	0.000281867	-0.0223333	0	-0.09
PI4KB	chr1	-	151326171	151326373	0.00694502	-0.0393333	0.0125397	-0.09
NIPA2	chr15	+	22845145	22845267	1.71806e-09	-0.283333	0.042136	-0.09
CERS4	chr19	+	8241340	8241457	0.0176861	-0.226667	0.0107561	-0.089
KLHL12	chr1	-	202893238	202893425	8.88178e-15	-0.0856667	1.83798e-05	-0.089
ILF3	chr19	+	10688549	10688678	2.18364e-09	-0.021	0	-0.088
GUSB	chr7	-	65979833	65979911	0.00277923	-0.095	5.52968e-05	-0.088
TARBP2	chr12	+	53502014	53502184	0.000166803	-0.0346667	6.31265e-11	-0.088
BRD8	chr5	-	138168469	138168688	9.98391e-05	-0.0373333	6.05612e-10	-0.088
CNOT8	chr5	+	154863211	154863395	3.27272e-05	-0.0476667	2.77059e-09	-0.088
LRP8	chr1	-	53257239	53257464	0.00260433	-0.032	1.11022e-16	-0.088
REPIN1	chr7	+	150370713	150370884	0.0275118	-0.0926667	1.30189e-05	-0.087
FLAD1	chr1	+	154989559	154989707	0.0223005	-0.036	4.96303e-06	-0.087
BNIP1	chr5	+	173151565	173151694	0.000139915	-0.0593333	1.74787e-05	-0.087
TRIP6	chr7	+	100867910	100867988	0.00133501	-0.0343333	6.59006e-12	-0.087
POLA1	chrX	+	24745417	24745542	0.0337708	-0.027	2.44179e-07	-0.087
SLC35G1	chr10	+	93898570	93898751	2.95148e-05	-0.123667	0.00153075	-0.087
ADPGK	chr15	-	72756250	72756447	3.71464e-06	-0.067	1.49137e-10	-0.086
ACBD4	chr17	+	45137018	45137139	0.00491484	-0.0433333	0.000757611	-0.086
ABCD4	chr14	-	74290026	74290118	0.000969613	-0.0623333	0.00861194	-0.086
TARBP1	chr1	-	234393361	234393476	0.00010142	-0.056	5.02937e-05	-0.086
TTLL12	chr22	-	43182979	43183149	0.00348155	-0.029	0	-0.085
FLOT1	chr6	-	30741661	30741704	0.00869016	-0.036	4.63027e-09	-0.085
NFIC	chr19	+	3456549	3456635	0.00972755	-0.039	5.199e-09	-0.085
EXOC2	chr6	-	689138	689212	0.000118046	-0.27	1.76839e-06	-0.084
NTMT1	chr9	+	129632649	129632801	7.95837e-05	-0.0546667	0.000296653	-0.084
NTPCR	chr1	+	232969908	232970118	0.0129002	-0.0133333	1.26954e-06	-0.084
DDX11	chr12	+	31103316	31103395	0.00720041	-0.012	0	-0.084
ZFYVE9	chr1	+	52266654	52266831	0.00173612	-0.0443333	0.017451	-0.084
EIF4G2	chr11	-	10801660	10801774	4.21312e-08	-0.0403333	0	-0.084
SRCAP	chr16	+	30721188	30721476	0.021243	-0.0233333	0.00298429	-0.082
CNIH1	chr14	-	54432107	54432220	2.25686e-08	-0.022	0	-0.082
LIN7B	chr19	+	49115824	49116024	2.04341e-08	-0.327333	0.00564254	-0.082
FANCI	chr15	+	89294914	89295094	0.000232075	-0.0203333	1.11022e-16	-0.082
EML2	chr19	-	45626704	45626839	0.0372826	-0.0163333	1.21458e-13	-0.082
HNRNPDL	chr4	-	82425562	82425667	0	-0.202333	0	-0.082
MFSD1	chr3	+	158805340	158805474	0.000477407	-0.116667	0.00360086	-0.081
ZBTB7B	chr1	+	155010257	155010397	0.0359488	-0.0513333	0.000289814	-0.081
RNF167	chr17	+	4940486	4940726	0.0439974	-0.0713333	0.0381913	-0.081
NDOR1	chr9	+	137213966	137214068	0.000992798	-0.0273333	5.0861e-06	-0.081
MAPKAPK5	chr12	+	111868752	111868861	1.79616e-05	-0.0413333	1.30429e-05	-0.081
TOLLIP	chr11	-	1295644	1295794	3.01092e-05	-0.0583333	0.00145168	-0.08
IFT20	chr17	-	28332145	28332382	0.000799308	-0.0886667	0.00121033	-0.08
APH1A	chr1	-	150267956	150267991	0.000133292	-0.0366667	3.17575e-05	-0.08
SRD5A3	chr4	+	55367587	55367722	0.000294441	-0.038	1.28298e-06	-0.08
CUL2	chr10	-	35089895	35090001	0.000554327	-0.0733333	0.0443168	-0.079
SLC50A1	chr1	+	155137578	155137722	1.79432e-07	-0.075	1.35624e-09	-0.079
RNF121	chr11	+	71982760	71982915	0.0130631	-0.055	6.48905e-05	-0.079
STRAP	chr12	+	15883540	15883676	0.00150752	-0.01	0	-0.079
ZC3H18	chr16	+	88608933	88609051	6.52434e-12	-0.0843333	0.000152803	-0.079
SMARCD3	chr7	-	151245459	151245671	0.005416	-0.045	5.62633e-06	-0.079
TMX2	chr11	+	57737785	57738026	0.0186618	-0.0553333	0.020409	-0.078
CHTOP	chr1	+	153643226	153643364	8.59399e-11	-0.027	4.15223e-14	-0.078
CCND3	chr6	-	41936558	41936695	2.4362e-05	-0.0293333	3.11953e-08	-0.078
POLG	chr15	-	89322741	89322902	4.55191e-15	-0.0546667	1.47457e-08	-0.078
PDE8A	chr15	+	85091043	85091181	0.0423221	-0.0573333	5.05074e-05	-0.078
PRC1	chr15	-	90981498	90981669	0.0183919	-0.00833333	0	-0.078
PNPO	chr17	+	47943305	47943430	0.00923308	-0.0286667	2.54355e-05	-0.078
RAD17	chr5	+	69371453	69371557	9.27856e-07	-0.418333	8.33577e-05	-0.077
PACRGL	chr4	+	20718815	20718976	2.09259e-07	-0.628667	0.000697447	-0.077
ERCC1	chr19	-	45413962	45414034	0.0150055	-0.032	6.01144e-07	-0.077
CDK12	chr17	+	39515730	39515808	0.00741606	-0.0173333	4.20208e-07	-0.077
CEP57	chr11	+	95822498	95822576	0.000113382	-0.0443333	2.73463e-06	-0.077
UPP1	chr7	+	48103296	48103411	2.41872e-06	-0.293667	0.00320827	-0.076
TMEM129	chr4	-	1717515	1717675	0.0114848	-0.0506667	0.0238665	-0.076
CNOT2	chr12	+	70285399	70285586	0.000228241	-0.459333	1.08038e-11	-0.076
GTF3A	chr13	+	27432730	27432804	0.0465367	-0.00666667	0	-0.076
GFM2	chr5	-	74730259	74730398	1.33813e-05	-0.0756667	0.00478203	-0.076
DCUN1D4	chr4	+	51848204	51848367	0.00249937	-0.0713333	0.0151794	-0.076
SACM1L	chr3	+	45706779	45706907	0.00251442	-0.0896667	0.00476354	-0.074
PIGQ	chr16	+	581198	581341	3.00059e-07	-0.104	3.07754e-13	-0.074
NASP	chr1	+	45607320	45608337	7.30043e-05	-0.0836667	1.108e-11	-0.074
RECQL	chr12	-	21501169	21501215	5.01459e-07	-0.114333	0.0100581	-0.074
ACAA1	chr3	-	38126161	38126341	0.00010029	-0.0533333	0.000653474	-0.074
SFSWAP	chr12	+	131785072	131785228	0.0185474	-0.0193333	0	-0.074
DEDD	chr1	-	161130814	161130847	2.2558e-05	-0.0566667	0.00665101	-0.073
TTI1	chr20	-	37996748	37996953	3.88033e-10	-0.0673333	6.27817e-08	-0.073
DNAL4	chr22	-	38782662	38782870	1.00105e-08	-0.0663333	0.00350124	-0.073
RECQL	chr12	-	21501169	21501372	3.62062e-09	-0.125667	0.00504681	-0.073
HPS5	chr11	-	18317750	18317907	9.87634e-05	-0.22	0.000507752	-0.073
IKBIP	chr12	-	98634295	98634413	1.64848e-05	-0.120667	0.00591258	-0.073
CAPN15	chr16	+	536028	536142	0.00266668	-0.047	0.0273754	-0.073
TLK1	chr2	-	171046173	171046362	0.0062864	-0.0243333	1.8849e-10	-0.073
AKAP10	chr17	-	19940886	19941010	0.00118922	-0.109	0.044367	-0.073
TMX2	chr11	+	57737835	57738026	0.0381479	-0.039	0.0270598	-0.072
SRSF6	chr20	+	43459152	43459420	0	-0.236333	1.95778e-05	-0.072
NTPCR	chr1	+	232955556	232955719	9.71174e-11	-0.0353333	3.99234e-10	-0.072
GPR137B	chr1	+	236178413	236178636	0.000314516	-0.0556667	0.00475473	-0.072
SLC50A1	chr1	+	155137560	155137722	2.36316e-08	-0.0556667	3.68516e-12	-0.072
RAB34	chr17	-	28715992	28716058	0.0163687	-0.0396667	2.42091e-07	-0.072
LETMD1	chr12	+	51049033	51049185	0.00631766	-0.0286667	5.01973e-06	-0.072
SLC50A1	chr1	+	155136827	155136951	5.20499e-08	-0.049	1.03794e-09	-0.071
TMEM222	chr1	+	27330984	27331137	0	-0.311333	1.41422e-06	-0.071
AMMECR1L	chr2	-	127871248	127871359	0.0361769	-0.025	0.0413646	-0.071
PDZD8	chr10	-	117340979	117341102	0.0256387	-0.0316667	0.000150962	-0.071
GEMIN6	chr2	+	38779257	38779325	1.26006e-07	-0.065	9.91702e-09	-0.07
UBE2J2	chr1	-	1267861	1267992	0.028012	-0.0393333	4.21558e-07	-0.07
DTWD1	chr15	+	49633519	49633612	0.000634983	-0.0583333	8.3337e-08	-0.07
DSN1	chr20	-	36770872	36771193	0.0252404	-0.0203333	1.43073e-08	-0.07
MBNL1	chr3	+	152455541	152455577	0.00166564	-0.0913333	0.0457891	-0.07
PI4KB	chr1	-	151315572	151316509	1.2958e-05	-0.031	0.0149365	-0.07
ZC3H18	chr16	+	88611267	88611536	6.28386e-14	-0.094	1.10962e-08	-0.07
POLB	chr8	+	42354416	42354521	0.0242646	-0.0506667	0.000116606	-0.069
IMPDH1	chr7	-	128400816	128400891	0.00152505	-0.0223333	8.93545e-11	-0.069
TP53I3	chr2	-	24079443	24079640	0.00152654	-0.0983333	2.07165e-05	-0.069
WDR74	chr11	-	62833617	62833674	0.00480533	-0.0216667	0	-0.069
TRNAU1AP	chr1	+	28574588	28574718	4.7814e-08	-0.146333	8.21951e-11	-0.069
PLEKHM1	chr17	-	45475887	45476073	5.17083e-09	-0.191	0.0423928	-0.069
RPUSD3	chr3	-	9843464	9843601	0.0427352	-0.00933333	1.03871e-09	-0.069
MTO1	chr6	+	73481000	73481116	0.0038567	-0.226667	7.59428e-08	-0.068
AC087741.1	chr17	-	80204498	80204596	0.00367638	-0.206	0.0370214	-0.068
GUK1	chr1	+	228141123	228141288	0.0243143	-0.0526667	0.00465042	-0.068
TPST1	chr7	+	66240324	66241270	0.00169779	-0.085	0.0233795	-0.068
WDR6	chr3	+	49011634	49014116	2.77223e-13	-0.0616667	0.00010016	-0.068
GINS3	chr16	+	58395101	58395218	2.72582e-07	-0.0663333	7.19458e-09	-0.068
STAU2	chr8	-	73738283	73738349	0.0232217	-0.089	0.0123447	-0.067
BTF3L4	chr1	+	52083339	52083541	6.51722e-08	-0.0803333	3.66859e-05	-0.067
AC093752.1	chr4	+	119457970	119458170	0.000686446	-0.0676667	0.0323686	-0.067
ITGB3BP	chr1	-	63510064	63510181	9.9966e-05	-0.0823333	1.00813e-11	-0.067
CARS2	chr13	-	110650636	110651100	0.0279442	-0.0963333	0.0294126	-0.066
STAG2	chrX	+	124090853	124090964	2.75862e-11	-0.139667	0.000360476	-0.066
IFRD2	chr3	-	50289254	50289356	0.0262762	-0.016	1.60472e-12	-0.066
LMBR1	chr7	-	156688029	156688191	0.0234997	-0.016	2.73688e-07	-0.066
MARK3	chr14	+	103491776	103492034	9.86766e-13	-0.0573333	1.11022e-16	-0.066
CELF1	chr11	-	47499452	47499604	1.11022e-16	-0.363	0.0196592	-0.065
PIGP	chr21	-	37072144	37072310	0.0180116	-0.0643333	0.0466268	-0.065
RPL17	chr18	-	49491735	49491833	0.000790509	-0.086	2.36705e-10	-0.065
TROAP	chr12	+	49330660	49330943	0.0217786	-0.081	0.00867925	-0.065
TMX2	chr11	+	57737912	57738026	0.00847603	-0.026	6.41631e-08	-0.064
SACM1L	chr3	+	45735245	45735373	4.7977e-05	-0.0616667	0.000220015	-0.064
BPTF	chr17	+	67928958	67929120	0.000402034	-0.0573333	4.87329e-05	-0.064
EIF4G1	chr3	+	184315762	184315856	6.36982e-07	-0.311	7.70499e-11	-0.063
TULP3	chr12	+	2937630	2937729	0.0017298	-0.0296667	0.000324415	-0.063
MTFP1	chr22	+	30427121	30427403	6.18334e-10	-0.074	3.60396e-08	-0.063
B4GALT1	chr9	-	33115990	33116113	0.0128828	-0.0156667	0	-0.062
SLC37A3	chr7	-	140343411	140343563	3.06177e-12	-0.0766667	0.0262887	-0.062
ZNF592	chr15	+	84778182	84778312	0.000715427	-0.0566667	0.0285809	-0.062
CHID1	chr11	-	883147	883303	0.0103541	-0.027	0.00128893	-0.062
RUSC1	chr1	+	155325600	155325672	0.000305317	-0.0346667	1.29409e-09	-0.062
RITA1	chr12	+	113186184	113186316	1.80693e-10	-0.05	1.31878e-05	-0.061
EPC1	chr10	-	32273921	32274038	0.000814372	-0.0713333	2.51819e-07	-0.061
GAR1	chr4	+	109816152	109816378	1.67444e-12	-0.0593333	4.0552e-08	-0.061
TSC2	chr16	+	2060952	2061039	0.0372596	-0.027	0.00202695	-0.06
SEPHS1	chr10	-	13344757	13345028	2.3424e-07	-0.0393333	0	-0.06
LINC00963	chr9	+	129490843	129491128	0.000532781	-0.512667	1.85537e-06	-0.06
TRIM65	chr17	-	75892010	75892185	0.0324154	-0.0156667	0.00020887	-0.06
TMEM263	chr12	+	106959269	106959385	1.45211e-06	-0.12	1.69805e-09	-0.06
SUMF2	chr7	+	56074585	56074736	2.41929e-11	-0.0436667	8.88178e-16	-0.06
TMEM206	chr1	-	212377561	212377706	5.13588e-05	-0.037	0.0381736	-0.06
MSMO1	chr4	+	165333339	165333625	0	-0.176	9.54547e-06	-0.06
KANSL1	chr17	-	46039026	46039215	4.72845e-05	-0.053	0.00655468	-0.059
TCF25	chr16	+	89908965	89909083	0.0351228	-0.0473333	1.40425e-06	-0.059
ABHD11	chr7	-	73737220	73737391	0.0293306	-0.0256667	9.28785e-05	-0.059
GOLGB1	chr3	-	121668313	121668508	3.36527e-06	-0.103	0.0207947	-0.059
ABI2	chr2	+	203395658	203395780	0	-0.075	2.7583e-10	-0.059
TEX264	chr3	+	51674270	51674562	0.0481015	-0.025	0.00439958	-0.058
PMM1	chr22	-	41586075	41586193	0.00020182	-0.035	0.000212064	-0.058
SLC30A6	chr2	+	32177476	32177596	0.00819704	-0.0736667	0.00182102	-0.058
SCRN1	chr7	-	29968908	29969068	0.00259443	-0.019	0.000386466	-0.058
REXO2	chr11	+	114443855	114443933	2.50882e-05	-0.472667	0.0015661	-0.058
CAMLG	chr5	+	134741062	134741523	2.70234e-06	-0.0563333	0.00505524	-0.058
PUM2	chr2	-	20278582	20278819	0.000287298	-0.102667	0.0140632	-0.057
POGZ	chr1	-	151429602	151429711	0.0120112	-0.0203333	1.18519e-08	-0.057
TMEM245	chr9	-	109090921	109091155	0.00789611	-0.029	8.98699e-05	-0.056
TMEM263	chr12	+	106959287	106959385	0.00324305	-0.075	4.12539e-08	-0.056
CBFB	chr16	+	67036638	67036755	2.46609e-05	-0.0396667	9.73447e-08	-0.056
RAB34	chr17	-	28715992	28716061	0.0150056	-0.106	7.54906e-05	-0.056
WDR6	chr3	+	49013290	49014116	1.24097e-09	-0.101333	8.92367e-05	-0.056
NISCH	chr3	+	52490074	52490231	0.0219997	-0.0116667	0.00339516	-0.055
DDX11	chr12	+	31086024	31086212	0.00016794	-0.0506667	1.2553e-05	-0.055
DBF4B	chr17	+	44748340	44748465	3.54182e-09	-0.0783333	8.58639e-05	-0.055
SYNCRIP	chr6	-	85641291	85641451	7.77156e-16	-0.0643333	0.000605432	-0.055
DPH5	chr1	-	101001466	101001544	0.0240214	-0.0273333	0.00132686	-0.054
PALLD	chr4	+	168898492	168898714	0.018841	-0.0196667	0.00411439	-0.054
TTF2	chr1	+	117097350	117097433	0.0088648	-0.031	2.8018e-06	-0.054
TTC27	chr2	+	32777881	32777980	0.0350197	-0.038	0.000558747	-0.054
GBF1	chr10	+	102381126	102381255	0.000151638	-0.0216667	3.03297e-07	-0.054
AMPD2	chr1	+	109629799	109629916	1.13853e-12	-0.0696667	8.37578e-05	-0.054
INTS14	chr15	-	65607158	65607425	6.0778e-11	-0.0946667	0.000211087	-0.053
TXNL4A	chr18	-	79977597	79977701	0.00482198	-0.025	0.00251602	-0.053
MRPS31P4	chr13	+	52621988	52622264	0.00133148	-0.118667	0.0253543	-0.053
CAPN10	chr2	+	240596680	240596942	0.000315219	-0.0733333	4.76515e-07	-0.053
LTO1	chr11	-	69673215	69673321	1.73912e-09	-0.0893333	0.0013873	-0.052
TARBP2	chr12	+	53502019	53502184	6.28254e-05	-0.044	0.000805505	-0.052
SMG5	chr1	-	156266506	156266678	0.00578874	-0.016	0.00493836	-0.052
MRM3	chr17	+	783082	783327	0.00049268	-0.0336667	7.16418e-06	-0.052
POP5	chr12	-	120579773	120579923	0.0153193	-0.035	6.75312e-05	-0.052
TRA2B	chr3	-	185926600	185926734	5.10144e-07	-0.019	2.3781e-13	-0.052
NTMT1	chr9	+	129632649	129632865	3.03834e-06	-0.038	0.000195263	-0.051
ARHGEF2	chr1	-	155965630	155965760	2.54219e-12	-0.0503333	0.0004236	-0.051
PIBF1	chr13	+	72827732	72827914	0.000419764	-0.0276667	0.0200521	-0.051
SEZ6L2	chr16	-	29873239	29873431	0.0195252	-0.0186667	3.0234e-05	-0.051
ARFGAP3	chr22	-	42810812	42810944	1.33227e-15	-0.139	0.00664719	-0.051
MMS19	chr10	-	97461495	97461622	0.000529709	-0.0246667	2.66577e-10	-0.051
BDH2	chr4	-	103098643	103098802	0.0324181	-0.0443333	3.84687e-05	-0.051
GANAB	chr11	-	62634309	62634375	0.00477083	-0.051	0.0037044	-0.051
CCNDBP1	chr15	+	43185819	43185879	0.0184806	-0.042	1.02709e-05	-0.051
NCOR2	chr12	-	124327408	124327633	0.00586371	-0.0293333	0.024197	-0.05
MOGS	chr2	-	74464495	74464722	0.000258577	-0.0476667	1.95929e-05	-0.05
FANCI	chr15	+	89293832	89293997	0.0227689	-0.019	8.50875e-07	-0.05
PQLC3	chr2	+	11171924	11172045	0.00147056	-0.058	0.0181929	-0.05
PCBP2	chr12	+	53465931	53465973	2.67892e-05	-0.008	0	-0.05
TSPAN4	chr11	+	850287	850367	0.00011273	-0.0683333	1.23888e-06	-0.049
MTFP1	chr22	+	30427239	30427403	1.38369e-09	-0.0536667	1.36372e-08	-0.049
INTS14	chr15	-	65607158	65607442	1.59793e-10	-0.0776667	0.000211161	-0.048
METTL1	chr12	-	57771479	57771605	0	-0.393	1.22669e-12	-0.048
OSBPL3	chr7	-	24849068	24849176	0.00700822	-0.106333	0.0207795	-0.048
CPNE1	chr20	-	35632162	35632234	0.0184559	-0.0143333	0.000100303	-0.048
HNRNPA1	chr12	+	54283078	54283234	0.000279768	-0.039	0	-0.048
PSMD6	chr3	-	64022642	64022801	0	-0.135667	0	-0.048
GATD1	chr11	-	773521	773629	1.11022e-16	-0.0663333	0.000252859	-0.048
RNF185	chr22	+	31187046	31187270	0.0111936	-0.0503333	0.0070647	-0.048
CSE1L	chr20	+	49088008	49088106	0.0409344	-0.013	5.88813e-09	-0.048
MTFP1	chr22	+	30427170	30427403	8.28116e-10	-0.0453333	4.52266e-09	-0.048
DGLUCY	chr14	+	91223678	91223795	0.00202002	-0.359	0.014689	-0.048
MGME1	chr20	+	17975683	17975903	0	-0.203	1.69325e-05	-0.047
SPINDOC	chr11	+	63822790	63822848	5.35399e-10	-0.079	2.40582e-07	-0.047
TAF11	chr6	-	34879966	34880063	0.0304685	-0.022	2.30397e-06	-0.047
P3H4	chr17	-	41803286	41803431	4.77451e-12	-0.0433333	4.75545e-07	-0.047
ANKRD11	chr16	-	89316932	89317075	0.0318054	-0.017	0.000143751	-0.046
ULK3	chr15	-	74842534	74842674	0.011195	-0.0283333	0.0049825	-0.046
SLC35F6	chr2	+	26775043	26775215	0.000570627	-0.078	0.000688579	-0.046
TIMM8B	chr11	-	112085977	112086310	0	-0.197333	2.09646e-08	-0.046
PEF1	chr1	-	31635221	31635522	0.000245069	-0.021	0.000952665	-0.045
UBE2J2	chr1	-	1262268	1262390	0.00650662	-0.0213333	8.20699e-11	-0.045
ARCN1	chr11	+	118581245	118581509	0.0469623	-0.0116667	6.70313e-06	-0.045
ACYP1	chr14	-	75063469	75063561	2.29706e-08	-0.104	0.0137043	-0.045
ZDHHC16	chr10	+	97450356	97450536	4.53226e-10	-0.153333	0.0109893	-0.044
SREBF1	chr17	-	17817547	17817591	0	-0.521667	1.3225e-12	-0.044
NT5C	chr17	-	75130964	75131105	0.00030175	-0.041	0.000553275	-0.044
POMGNT1	chr1	-	46194552	46194651	0.0262719	-0.0156667	4.29102e-06	-0.044
ACBD4	chr17	+	45136107	45136232	0.0303683	-0.0403333	0.0300916	-0.044
MED17	chr11	+	93794249	93794439	2.22045e-16	-0.279	5.59297e-11	-0.044
BBS1	chr11	+	66523171	66523365	4.28796e-09	-0.221	0.00532457	-0.044
CBY1	chr22	+	38668016	38668132	0.00409102	-0.016	0.00304716	-0.043
DNAJA3	chr16	+	4454810	4454927	0.0158978	-0.0553333	0.0012774	-0.043
SLCO4A1	chr20	+	62666379	62666575	0.00578472	-0.0583333	4.93666e-07	-0.043
CHMP3	chr2	-	86542251	86542312	0.0338974	-0.03	0.0173714	-0.043
PRKACA	chr19	-	14093627	14093792	7.76501e-07	-0.03	0.000404702	-0.042
PABPC4	chr1	-	39564700	39564773	0.0414712	-0.0116667	3.15275e-07	-0.042
TRIM26	chr6	-	30204655	30204765	0.000661922	-0.133	0.0446661	-0.042
CNOT2	chr12	+	70294070	70294294	0.0437423	-0.017	1.5825e-05	-0.042
UBQLN4	chr1	-	156043997	156044223	8.68416e-13	-0.0406667	2.62013e-13	-0.042
ARPC1B	chr7	+	99377337	99377455	0.0318071	-0.0196667	2.91629e-07	-0.042
TBC1D16	chr17	-	79951985	79952195	0.00431422	-0.0223333	0.0146425	-0.041
ZNF131	chr5	+	43139164	43139309	0.0070565	-0.04	0.0168009	-0.041
TXNDC15	chr5	+	134887694	134888182	0.0192081	-0.0336667	0.00833683	-0.04
KANSL3	chr2	-	96619671	96619762	0.0496232	-0.032	0.0167282	-0.04
TBC1D20	chr20	-	447888	448074	0.0298465	-0.0313333	0.0233375	-0.04
ABI2	chr2	+	203395655	203395780	0	-0.051	3.32004e-10	-0.04
KIAA1522	chr1	+	32768061	32768117	0.0379237	-0.021	9.20556e-07	-0.04
NADSYN1	chr11	+	71477344	71477438	0.0171782	-0.118	0.0155771	-0.04
AP001273.2	chr11	+	93757315	93757465	0.00221682	-0.041	0.0244525	-0.039
SMARCC2	chr12	-	56183860	56183930	0.00901985	-0.0156667	1.37218e-06	-0.039
RFC5	chr12	+	118017689	118017815	1.11022e-16	-0.177	0	-0.039
COQ2	chr4	-	83267089	83267208	0.0320911	-0.0486667	2.20393e-06	-0.039
CD70	chr19	-	6590840	6591055	0.00038999	-0.114	2.97481e-05	-0.039
AKAP8	chr19	-	15369066	15369224	0.0139263	-0.0636667	0.000490939	-0.039
SNHG8	chr4	+	118278943	118279137	0.0223538	-0.0413333	0.0435024	-0.038
BAG6	chr6	-	31644524	31644602	0.00285343	-0.0156667	2.28528e-12	-0.038
PIGT	chr20	+	45416516	45416694	0.013791	-0.0226667	0.0102116	-0.038
LRRC75A-AS1	chr17	+	16441073	16441130	0.000431302	-0.013	0.00174049	-0.038
OGFOD2	chr12	+	122976252	122976401	9.80493e-12	-0.154667	0.0204283	-0.038
MINPP1	chr10	+	87521035	87521169	0.00491363	-0.029	1.08799e-05	-0.038
GPX8	chr5	+	55161119	55161255	4.5782e-11	-0.129667	0.000387019	-0.038
TMEM175	chr4	+	948510	948615	2.63479e-05	-0.197333	0.0415707	-0.038
DCP1A	chr3	-	53304176	53304290	0.0171643	-0.0216667	0.000333203	-0.037
HCFC1	chrX	-	153958568	153958766	0.000458549	-0.0203333	0.000230416	-0.037
BOD1	chr5	-	173609237	173609434	0.00468533	-0.014	4.41489e-07	-0.037
LEPROT	chr1	+	65429930	65430048	8.66587e-10	-0.273667	0.000295296	-0.037
ADRM1	chr20	+	62308367	62308470	0.0074052	-0.0146667	9.88098e-15	-0.036
TOP1MT	chr8	-	143334107	143334285	0.0183228	-0.0463333	1.29124e-07	-0.036
RETSAT	chr2	-	85343998	85344165	3.23459e-06	-0.058	0.00055641	-0.036
GPX8	chr5	+	55161051	55161255	3.23479e-11	-0.143333	0.00286434	-0.036
BAZ1A	chr14	-	34862043	34862322	0	-0.163	0.000272662	-0.035
GRAMD1A	chr19	+	35009422	35009443	0.000609227	-0.022	1.98257e-06	-0.035
TTC33	chr5	-	40728344	40728476	0.0166931	-0.0796667	0.000575658	-0.035
SDHAF2	chr11	+	61436760	61436960	0.00576844	-0.0673333	6.84425e-09	-0.035
ILK	chr11	+	6608045	6608211	2.34652e-08	-0.0343333	1.30473e-09	-0.035
SACM1L	chr3	+	45735234	45735373	4.44841e-05	-0.0343333	0.0101168	-0.034
AL022238.4	chr22	+	40364879	40365056	8.9019e-05	-0.0163333	6.22691e-06	-0.034
NDUFV3	chr21	+	42903181	42904276	2.42473e-13	-0.071	0.000551281	-0.034
TIMM8B	chr11	-	112085966	112086310	1.22125e-15	-0.162333	8.63105e-09	-0.034
AMPD2	chr1	+	109620913	109621266	1.47674e-07	-0.077	0.00534979	-0.034
HNRNPA3	chr2	+	177217704	177217845	0.0136755	-0.00866667	3.31503e-07	-0.033
KIF20A	chr5	+	138185511	138185710	7.94614e-06	-0.0566667	1.62834e-07	-0.033
APRT	chr16	-	88810422	88810556	1.31036e-08	-0.0343333	2.5922e-05	-0.033
ZDHHC5	chr11	+	57696760	57696873	0.0104442	-0.0173333	4.36705e-06	-0.033
ECT2	chr3	+	172818547	172818814	0.00106183	-0.0833333	2.17342e-08	-0.032
KHDC4	chr1	-	155926675	155926839	0.0034948	-0.011	6.53358e-05	-0.031
MFSD1	chr3	+	158805361	158805474	0.000651913	-0.053	0.0022689	-0.031
PDCD4	chr10	+	110875965	110876070	0.0134483	-0.0146667	8.71405e-06	-0.031
YPEL5	chr2	+	30148244	30148541	0	-0.588333	0.00075052	-0.031
BCLAF1	chr6	-	136273962	136274189	0	-0.166	0.000129262	-0.031
PCYT2	chr17	-	81905381	81905447	0.0231922	-0.0286667	0.000239647	-0.031
TARBP1	chr1	-	234393361	234393486	9.7933e-05	-0.0256667	0.00920611	-0.031
APH1A	chr1	-	150267715	150267789	0.00581813	-0.0206667	0.00559825	-0.031
RUSC1	chr1	+	155325566	155325672	0.0454536	-0.0116667	9.47789e-08	-0.031
RHNO1	chr12	+	2885161	2885534	0.0349701	-0.0293333	6.83822e-06	-0.031
AUP1	chr2	-	74528750	74528935	6.43807e-12	-0.0273333	8.04094e-06	-0.03
LMNB1	chr5	+	126777360	126777867	1.82469e-06	-0.0396667	0.00133788	-0.03
TMEM14B	chr6	+	10749621	10749698	0.000705894	-0.107667	0.00142392	-0.03
TEAD4	chr12	+	2994737	2994992	0.0145348	-0.0286667	0.00187456	-0.03
POC1A	chr3	-	52138168	52138302	0.00788856	-0.0406667	0.00321469	-0.03
SNHG12	chr1	-	28581093	28581229	3.49152e-09	-0.0543333	0.00434653	-0.03
ING4	chr12	-	6653229	6653396	3.21126e-09	-0.107333	0.0128525	-0.03
FAHD2A	chr2	+	95410863	95411026	4.4297e-05	-0.0683333	2.5952e-06	-0.029
DPH5	chr1	-	101001466	101001587	0.0153295	-0.0133333	0.00153744	-0.029
SH3GLB2	chr9	-	129015739	129015864	0.000134689	-0.042	0.00373427	-0.029
ULK3	chr15	-	74838151	74838192	0.0046892	-0.0163333	0.0172217	-0.029
TEDC1	chr14	+	105493834	105493933	8.57018e-05	-0.0843333	0.0332803	-0.029
TBCE	chr1	+	235430704	235430804	0.00224733	-0.0213333	0.0154885	-0.029
FKBP15	chr9	-	113211476	113211592	0.000114027	-0.0363333	0.0164426	-0.029
YTHDF3	chr8	+	63175330	63175416	0.000639425	-0.0603333	0.0225233	-0.028
TSPAN31	chr12	+	57746349	57746448	0.0381188	-0.0166667	0.0321379	-0.028
ATP5MC1	chr17	+	48894348	48894449	0.000770455	-0.034	2.29596e-05	-0.028
SGCE	chr7	-	94599696	94599723	0.0144488	-0.0283333	7.89928e-06	-0.028
ITGB1BP1	chr2	-	9418625	9418732	0.0272714	-0.0343333	0.0266269	-0.028
ZDHHC5	chr11	+	57682421	57682543	0.0110343	-0.027	0.0352805	-0.028
CTBP1	chr4	-	1225359	1225566	0.0237789	-0.0116667	0.000635002	-0.028
RHBDD2	chr7	+	75881364	75881486	4.98412e-07	-0.087	0.0141458	-0.028
AMPD2	chr1	+	109629795	109629916	3.68289e-09	-0.0356667	0.000148023	-0.028
BCAT2	chr19	-	48807755	48808236	0.00820937	-0.0903333	1.04752e-05	-0.027
ZSCAN16-AS1	chr6	-	28125622	28125819	0.0214714	-0.015	0.00892586	-0.027
NARS2	chr11	-	78493062	78493195	0.00479358	-0.03	0.0494502	-0.027
TRIP6	chr7	+	100867860	100867988	0.00134338	-0.015	2.37291e-10	-0.027
RHNO1	chr12	+	2885262	2885534	0.0352396	-0.0283333	6.91018e-06	-0.027
ZNF512	chr2	+	27600690	27600815	0.000716965	-0.0226667	0.0453209	-0.026
COPS7A	chr12	+	6727670	6727800	0.0156391	-0.0263333	0.000134597	-0.026
MTHFD2	chr2	+	74205704	74205889	5.92395e-09	-0.0326667	0.000213856	-0.026
U2SURP	chr3	+	143054942	143055119	0	-0.054	0.0282182	-0.026
KLHDC4	chr16	-	87730551	87730644	3.82021e-06	-0.1	0.036891	-0.026
AKAP8	chr19	-	15376975	15377014	0.0186208	-0.0463333	0.0158408	-0.026
HNRNPC	chr14	-	21268622	21268668	0.000776687	-0.0453333	0.000690688	-0.025
HPS4	chr22	-	26471212	26471388	7.76043e-10	-0.0856667	0.0221674	-0.025
FXR2	chr17	-	7592070	7592157	0.021327	-0.0263333	5.67354e-07	-0.025
ARMC1	chr8	-	65605421	65605538	0.0423386	-0.0206667	0.0487147	-0.025
CDC42SE1	chr1	-	151055676	151055993	0.0104877	-0.0223333	0.0136173	-0.025
SCP2	chr1	+	53038916	53039046	0.00217273	-0.0166667	0.00135823	-0.024
TCF25	chr16	+	89878460	89878627	0.00353645	-0.0533333	0.00521058	-0.024
ZBED5-AS1	chr11	+	10865260	10865327	0.0215023	-0.0323333	0.0189704	-0.024
SF1	chr11	-	64766899	64767079	0.000643284	-0.0106667	5.84205e-07	-0.024
GPX8	chr5	+	55160993	55161255	1.07587e-11	-0.079	0.000371942	-0.024
HMGCR	chr5	+	75355055	75355214	5.55112e-16	-0.0903333	0.0351889	-0.024
STK26	chrX	+	132069477	132069663	0.00189237	-0.028	0.0126282	-0.023
UNK	chr17	+	75791759	75792019	0.00631161	-0.0496667	0.0109995	-0.023
CTBP2	chr10	-	125038996	125039155	0.0231634	-0.0216667	0.0331057	-0.022
FAM192A	chr16	-	57174168	57174286	0.021386	-0.0803333	0.0186782	-0.022
RBM3	chrX	+	48575814	48576083	0	-0.152333	3.78652e-10	-0.022
RANBP3	chr19	-	5957917	5957973	0.0233964	-0.0333333	0.0397466	-0.022
RFC5	chr12	+	118017689	118017852	0	-0.220333	1.33227e-15	-0.022
TFDP1	chr13	+	113623179	113623286	1.51324e-05	-0.02	2.72495e-11	-0.022
UBE2T	chr1	-	202334988	202335058	0.00145412	-0.0123333	2.86086e-06	-0.022
SPATA20	chr17	+	50548042	50548161	5.6933e-05	-0.0973333	0.00108141	-0.022
PRRC2B	chr9	+	131446400	131446642	0.00449143	-0.013	0.00463119	-0.022
SF1	chr11	-	64777986	64778146	0.00408651	-0.012	0.0103787	-0.022
CSE1L	chr20	+	49085282	49085386	0.0176392	-0.0133333	0.000358177	-0.022
CD46	chr1	+	207770320	207770362	7.1397e-06	-0.029	0.000108981	-0.021
AC004687.2	chr17	-	58347528	58347584	0.0386888	-0.016	0.0451761	-0.021
ASCC2	chr22	-	29825621	29825780	0.00727917	-0.027	0.000880708	-0.021
OIP5	chr15	-	41319657	41319780	0.0291349	-0.0226667	0.0153922	-0.021
PHKA2	chrX	-	18902791	18902910	0.00460886	-0.0493333	0.0303351	-0.021
CCNDBP1	chr15	+	43194080	43194137	0.0342218	-0.025	0.00240744	-0.021
TMEM167A	chr5	-	83065007	83065117	0.000150183	-0.0203333	0.0201166	-0.02
RABGGTB	chr1	+	75789158	75789356	0.000114269	-0.0176667	0.00453786	-0.02
UBE2D3	chr4	-	102826484	102826619	0.0017332	-0.0163333	8.34745e-06	-0.02
RYK	chr3	-	134177940	134178073	0.00110394	-0.0283333	3.008e-05	-0.02
TBRG4	chr7	-	45104098	45104256	0.00231005	-0.0163333	5.61455e-07	-0.02
SNHG12	chr1	-	28581110	28581229	1.25156e-10	-0.0376667	0.0410647	-0.02
NUP153	chr6	-	17651833	17651926	0.00334683	-0.0176667	0.0053073	-0.019
GUSB	chr7	-	65979726	65979911	2.29178e-05	-0.0393333	7.4512e-05	-0.019
TCF25	chr16	+	89887651	89887681	0.013965	-0.0516667	0.04387	-0.019
AC107871.1	chr15	-	68197439	68197628	5.44967e-05	-0.04	0.0243426	-0.019
RAB5IF	chr20	+	36609600	36609730	0.0310182	-0.012	0.000133535	-0.019
PIGT	chr20	+	45416516	45416654	0.0172421	-0.0216667	0.00397092	-0.019
EIF3I	chr1	+	32226402	32226530	0.00197358	-0.016	3.21882e-08	-0.019
ADRM1	chr20	+	62304460	62304577	0.000501503	-0.017	0.0392724	-0.018
UBE2D3	chr4	-	102826484	102826636	0.00202938	-0.0153333	1.42999e-05	-0.018
PHF21A	chr11	-	45938156	45938312	0.00571722	-0.0303333	0.0242739	-0.018
PSMD6	chr3	-	64022738	64022801	2.75477e-05	-0.0406667	3.75992e-06	-0.018
TMEM214	chr2	+	27037789	27037892	1.81025e-05	-0.06	0.0077194	-0.018
GLB1	chr3	-	33058088	33058269	0.000219355	-0.022	0.00649343	-0.018
SHMT2	chr12	+	57231480	57231560	6.6072e-11	-0.03	1.52332e-08	-0.018
PPHLN1	chr12	+	42374637	42374733	0.00708823	-0.0643333	5.78544e-06	-0.018
LARP4	chr12	+	50453459	50453672	4.00687e-08	-0.0906667	0.0334717	-0.017
CARS2	chr13	-	110651033	110651100	0.0188085	-0.027	0.0431954	-0.017
UBE2B	chr5	+	134388976	134389052	0.000383936	-0.0463333	0.0119819	-0.017
UBE2G1	chr17	-	4289229	4289408	0.000330735	-0.0323333	0.0197584	-0.017
RHNO1	chr12	+	2885282	2885534	0.036048	-0.019	4.14218e-06	-0.017
METTL9	chr16	+	21612644	21612835	1.78448e-07	-0.0283333	0.0183473	-0.016
CHTOP	chr1	+	153642245	153642429	1.15858e-09	-0.0493333	0.0139511	-0.016
RBM3	chrX	+	48575921	48576083	0	-0.112	0.00546778	-0.016
PTGES2	chr9	-	128124778	128124871	0.0237388	-0.0213333	4.15182e-05	-0.016
RAD23A	chr19	+	12948496	12948552	0	-0.0333333	0.000175213	-0.015
RXYLT1	chr12	+	63782540	63782704	0.0163349	-0.109333	0.0346678	-0.015
VTA1	chr6	+	142203984	142204065	0.0146269	-0.0176667	0.0441241	-0.015
UBE2E1	chr3	+	23811459	23811510	8.67829e-05	-0.0433333	0.00712066	-0.014
SARAF	chr8	-	30073876	30074055	0.000412489	-0.0336667	0.0398021	-0.014
ATP5MPL	chr14	-	103914478	103914633	0.00404742	-0.0596667	6.67771e-09	-0.013
KARS	chr16	-	75640183	75640349	0.000181549	-0.012	1.32541e-07	-0.013
MAP2K3	chr17	+	21296085	21296210	2.66559e-05	-0.0503333	0.0200582	-0.013
SLC38A2	chr12	-	46370511	46370627	0.00091415	-0.0183333	0.00085841	-0.013
CCNY	chr10	+	35516522	35516623	0.00123664	-0.0213333	0.0141881	-0.013
RPS6KB2	chr11	+	67432355	67432492	5.96309e-08	-0.0866667	0.00470978	-0.012
NME1	chr17	+	51154224	51154444	0.0482338	-0.018	0.0108782	-0.012
ERI3	chr1	-	44241914	44242080	0.00338759	-0.0206667	0.0327147	-0.012
MIA3	chr1	+	222662887	222663031	3.15945e-10	-0.0333333	0.0196837	-0.012
CDCA7	chr2	+	173359342	173359491	0.0397897	-0.028	0.0385009	-0.012
OAZ1	chr19	+	2271384	2271530	0.00015538	-0.0106667	0.0135511	-0.01
TCF25	chr16	+	89887651	89887717	0.00310919	-0.017	0.0183836	-0.009
ATP5MPL	chr14	-	103920939	103921208	8.48627e-06	-0.015	0.00219368	-0.008
FKBP10	chr17	+	41819840	41820023	4.84829e-08	-0.0176667	0.000114187	-0.008
MRPL49	chr11	+	65124501	65124652	2.65541e-05	-0.024	0.0115134	-0.007
