# Supplementary material for: Stabilizing a mammalian RNA thermometer confers neuroprotection in subarachnoid hemorrhage
Source: Nat Commun. 2025 Sep 18;16:8319. doi: 10.1038/s41467-025-63911-3 (PMC12446472; doi:10.1038/s41467-025-63911-3)
Supplement: Supplementary file 4 — Supplementary Data 2 [file 41467_2025_63911_MOESM4_ESM.xlsx]

## Sheet: Sheet1
Key resources used in this study
This table lists all primary reagents, resources, and materials employed in the experiments, including antibodies, lentiviral particles, siRNAs, chemicals, buffers, and enzymes. Each entry specifies the reagent/resource name, the source or supplier, and the unique identifier or catalog number, allowing unambiguous reference and reproducibility of the study.
REAGENT or RESOURCE	SOURCE	IDENTIFIER
Antibodies
hnRNPL	Santa Cruz	4D11
GAPDH	Abclonal	A19056
RBM3	Proteintech	14363-1-AP
NeuN	Proteintech	66836-1-Ig
Anti-DNA/RNA G-quadruplex [BG4]	Absolute Antibody	Ab00174-30.126
Alexa Fluor® 488 anti-DYKDDDDK Tag Antibody	BioLegend	637317
Lentivirus
OE-RBM3 lentiviral particles	GeneChem Co.,Ltd.	GV492 lentivirus vector with pUbi-MCS-FLAG-CBh-gcGFP-IRES-puromycin, MCS replaced with sequence NM_001166410
OE-NC lentivisus particles	GeneChem Co.,Ltd.	GV492 lentivirus vector with pUbi-MCS-FLAG-CBh-gcGFP-IRES-puromycin
sh-RBM3 lentiviral particles	GeneChem Co.,Ltd.	GV493 lentivirus vector with hU6-MCS-CBh-gcGFP-IRES-puromycin, MSC replaced with sequence (GTTGATCATGCAGGAAAGTctcgagAGACTTTCCTGCATGATCAAC)
sh-NC lentivirus particles	GeneChem Co.,Ltd.	GV493 lentivirus vector with hU6-MCS-CBh-gcGFP-IRES-puromycin, MSC replaced with sequence (GTCTCCACGCGCAGTACATTTctcgagAAATGTACTGCGCGTGGAGAC)
siRNA
si-RBM3-1	Sangon Biotech	GTCGTCCTGGAGGATATGGAT
si-RBM3-2	Sangon Biotech	GTTGATCATGCAGGAAAGTCT
si-NC	Sangon Biotech	GTCTCCACGCGCAGTACATTT
Chemicals and buffers
γ-32P-ATP	Hartmann Analytic	SRP-501
Okadaic acid	Santa Cruz Biotechnology	sc-3513A
4-aminopyridine (4-AP)	MCE	HY-B0604
Amifampridine	MCE	HY-14946
PEI	MCE	HY-K2014
RNA-easy isolation reagent	Vazyme	R701-01
Trizol	Thermofisher	15596018
Hemin	MCE	HY-19424
RNATransMate	Sangon Biotech	E607402
IP lysis buffer	Servicebio	G2038
50Xcocktail protease inhibitor	Servicebio	G2006
Pyridostatin hydrochloride	MCE	HY-15176A
Citrate antigen retrieval solution	Servicebio	G1206
Haematoxylin and eosin	Beyotime	C0105
Nissl stain solution	Servicebio	G1036
Phen-DC3	MCE	HY-15594A
NAI	Aladdin	N288069
Superscript II reverse transcriptase	Invitrogen	18064071
high-fidelity DNA polymerase	Vazyme	p505
DTT	MCE	HY-15917
DNase	Vazyme	EN401
Benzonase	Merk	70664
Mounting medium	Sigma	3989
Critical commercial assays
ClonExpress II One Step Cloning kit	Vazyme	C112
Pierce™ BCA Protein Assay Kit	Thermofisher	23225
Cell Counting Kit-8 (CCK-8)	MCE	HY-K0301
Live and Dead Cell Double Staining Kit	Abbkine	KTA1001
TUNEL Assay Kit	Beyotime	C1089
Potassium (K+) turbidimetric assay kit	Elabscience	E-BC-K279-M
Hifair® Ⅲ 1st Strand cDNA Synthesis SuperMix for qPCR (gDNA digester plus)	YEASEN	11141ES60
Hieff® qPCR SYBR Green Master Mix(Low Rox Plus)	YEASEN	11202ES08
TransScript® One-Step gDNA Removal and cDNA Synthesis SuperMix	Transgen	AT311
Experimental models: Cell lines
HEK293T	This paper
HEK293	This paper
N2a	This paper
HT22 cells	This paper
Adult male C57BL6/J mice	This paper
DNA Oligonucleotides	SOURCE	Sequence
hCDK4_F	Eurofins genomics	TGCTCCGGACCGAGCTCG
hCDK4_R	Eurofins genomics	TACCTTGATCTCCCGGTCAGTTC
hIQSEC_F	Eurofins genomics	GACGACAGCTATGCCAGCG
hIQSEC_R	Eurofins genomics	GAAGATGAGTTGGGCATAGTCTGG T
hFKBP15_F	Eurofins genomics	GTTTTCGACTCCACTGCTAACAAAGATAAG
hFKBP15_R	Eurofins genomics	CCTGATTTGAAAGGTATTGATGTGGGTG
hRBM3_F	Eurofins genomics/Sangon Biotech	TGGTCGTTGTCAAGGACCGGG
hRBM3_R	Eurofins genomics/Sangon Biotech	CTCTAGAGTAGCTGCGACCAC
mRBM3_F	Eurofins genomics/Sangon Biotech	TGGTTGTTGTCAAGGACCGGG
mRBM3_R	Eurofins genomics/Sangon Biotech	CTCTAGAGTAACTGCGACCAC
mRBM3_qPCR_F	Eurofins genomics/Sangon Biotech	GAGACCAGGGATATGGAAGTGG
mRBM3_qPCR_R	Eurofins genomics/Sangon Biotech	TCCTCCTGAGTAGCGGTCATAG
hRBM3_qPCR_F	Eurofins genomics/Sangon Biotech	GACCACTTCAGCAGTTTCGGAC
hRBM3_qPCR_R	Eurofins genomics/Sangon Biotech	TGGCTCTCATGGCAACTGAAGC
mHPRT_qPCR_F	Eurofins genomics/Sangon Biotech	CTGGTGAAAAGGACCTCTCGAAG
mHPRT_qPCR_R	Eurofins genomics/Sangon Biotech	CCAGTTTCACTAATGACACAAACG
hHPRT_qPCR_F	Eurofins genomics/Sangon Biotech	CATTATGCTGAGGATTTGGAAAGG
hHPRT_qPCR_R	Eurofins genomics/Sangon Biotech	CTTGAGCACACAGAGGGCTACA
mRBM3_exon3a_qPCR-1_F	Sangon Biotech	AGAGCTATGAATGGAGAGggggt
mRBM3_exon3a_qPCR-1_R	Sangon Biotech	aagcccagagcaggtcaacc
mRBM3_exon3a_qPCR-2_F	Sangon Biotech	ggacctcgtgagtctgctg
mRBM3_exon3a_qPCR-2_R	Sangon Biotech	CGCCCATCCAGGGAatcttga
mRbm3_R1-1G_F	Eurofins genomics	ccttctgttctaGCGCtCCaCGCcagCGCCAGACAGAGCCGGGctg
mRbm3_R1-2G_F	Eurofins genomics	ccttctgttctagCCCCtCCaCCCcagCCCCAGACAGAGCCGGGctg
mRbm3_R1-1G_R	Eurofins genomics	GGCGctgGCGtGGaGCGCtagaacagaaggcagtcatgctcctgtgagtgg
mRbm3_R1-2G_R	Eurofins genomics	GGGctgGGGtGGaGGGGctagaacagaaggcagtcatgctcctgtgagtgg
mRBM3_G1-D_F	Eurofins genomics	agcatgactgccttctgttctaggagccgggctgcctg
mRBM3_G1-D_R	Eurofins genomics	ccaggcagcccggctctagaacagaaggcagtcatgctcc
mRbm3_R2-1G_F	Eurofins genomics	gCgcctgCcagagCaccgCagagCacctcgtgagtctgctggg
mRbm3_R2-1G_R	Eurofins genomics	GctctGcggtGctctgGcaggcGcacagctctgcagactctactacc
mRbm3_R2-2G_F	Eurofins genomics	CCCcctCCcagaCCaccCCagaCCacctcgtgagtctgctggg
mRbm3_R2-2G_R	Eurofins genomics	GTGGTCTGGGGTGGTCTGGGAGGGGGACAGCTCTGCAGACTCTACTACC
mRbm3_G3-D_F	Eurofins genomics	ggtgtctagccctaatagtctacgtcagcctgagttcagtcaaga
mRbm3_G3-D_R	Eurofins genomics	cttgactgaactcaggctgacgtagactattagggctagacacctctctcg
mRbm3_R3-1G_F	Eurofins genomics	GCGCAGCTTAGAGCAGTGCGCAGCATACGTCAGCCTGAGTTCAGTCAAGA
mRbm3_R3-1G_R	Eurofins genomics	gctgcgcactgctctaagctgcgcgactattagggctagacacctctctcg
mRbm3_R3-2G_F	Eurofins genomics	CCACTCCCCACCATACGTCAGCCTGAGTTCAGTCAAG
mRbm3_R3-2G_R	Eurofins genomics	atcctccccactcctctaagct
mRbm3_R4-1G_F	Eurofins genomics	gcgcagaccgctgcattcagctctttttgtgcgattccatagctcctggt
mRbm3_R4-1G_R	Eurofins genomics	gcacaaaaagagctgaatgcagcggtctgcgctgctactacttacatcttgactgaactcagg
mRbm3_R5-1G_F	Eurofins genomics	gCtcagcgCagcttgCcttgCacgagCcacccagaatttggtgcccag
mRbm3_R5-1G_R	Eurofins genomics	GctcgtGcaagGcaagctGcgctgaGcagaatggcttcaccaggagctat
mRbm3_R5-2G_F	Eurofins genomics	CCtcagcCCagcttCCcttCCacgaCCcacccagaatttggtgcccag
mRbm3_R5-2G_R	Eurofins genomics	tctgggtgGGtcgtGGaagGGaagctGGgctgaGGagaatggcttcaccaggagctat
pcDNA3.1_HindIII_HR_F	Eurofins genomics	TAGCGTTTAAACTTAAGCTTCTGTGGCT
pcDNA3.1_XhoI_HR_R	Eurofins genomics	ACGGGCCCTCTAGACTCGAG
BGH_R	Eurofins genomics	TAGAAGGCACAGTCGAGGCTGATCA
mRbm3_R13-2G_F	Eurofins genomics	cacctgtggatggttgacctg
mRbm3_R13-2G_R	Eurofins genomics	caggtcaaccatccacaggtgg
TWIST-fwd	Eurofins genomics	CGATCCTACCATCCACTCGA
TWIST-rev	Eurofins genomics	TCACTGCATTCTAGTTGTGGT
hRBM3_G3_SHAPE_R	Sangon Biotech	ACTGGAGTTCAGACGTGTGCTCTTCCGATCNNNNNNNNNNcacacaaaatgacctgaatgcacc
hRBM3_G3_SHAPE_F	Sangon Biotech	ACACTCTTTCCCTACACGACGCTCTTCCGATCTatggactctgaagcctcaaacca
hRBM3_G1_SHAPE_R	Sangon Biotech	ACTGGAGTTCAGACGTGTGCTCTTCCGATCNNNNNNNNNNcatccacaggtggcttctcg
hRBM3_G1_SHAPE_F	Sangon Biotech	ACACTCTTTCCCTACACGACGCTCTTCCGATCTccaccaagccccgcag
hCDK4_SHAPE_R	Sangon Biotech	ACTGGAGTTCAGACGTGTGCTCTTCCGATCNNNNNNNNNNagggtccccacttctctacag
hCDK4_SHAPE_F	Sangon Biotech	ACACTCTTTCCCTACACGACGCTCTTCCGATCTccttcccatcagcacagttcg
hFKBP15_SHAPE_F	Sangon Biotech	ACACTCTTTCCCTACACGACGCTCTTCCGATCTcttctgaggagcttcttgtttgatg
hFKBP15_SHAPE_R	Sangon Biotech	ACTGGAGTTCAGACGTGTGCTCTTCCGATCNNNNNNNNNNaagagacaggcagaggactcatc
hIQSEC_SHAPE_3'SS_F	Sangon Biotech	ACACTCTTTCCCTACACGACGCTCTTCCGATCTccccagcctcatgtccgc
hIQSEC_SHAPE_3'SS_R	Sangon Biotech	ACTGGAGTTCAGACGTGTGCTCTTCCGATCNNNNNNNNNNactggggaaggcgacacag
G4 fluorescent reporter_Cassette exon_Ctr	DINGKE Biotechnology Co., LTD	aggatccaggcgatatccggaagaattcag
G4 fluorescent reporter_Cassette exon_R1R	DINGKE Biotechnology Co., LTD	agggggtggagggcagcgggaagaattcag
G4 fluorescent reporter_Cassette exon_R1	DINGKE Biotechnology Co., LTD	aggggggtggagggcagcgggatccaggcgatatccggaagaattcag
G4 fluorescent reporter_Cassette exon_R3	DINGKE Biotechnology Co., LTD	aggatccaggcgatatccggaagaattcaggtagttagggcagcttagaggagtggggagga
G4 fluorescent reporter_Cassette exon_R1R+R3	DINGKE Biotechnology Co., LTD	agggggtggagggcagcgggaagaattcaggtagttagggcagcttagaggagtggggagga
G4 fluorescent reporter_Cassette exon_R1+R3	DINGKE Biotechnology Co., LTD	aggggggtggagggcagcgggatccaggcgatatccggaagaattcaggtagttagggcagcttagaggagtggggagga
MINX minigene sequence_G4 mutant		AGACGGAATTCGAGCTCGCCCACTCTTGGATCGGAAACCCGTCGGCCTCCGAACGGTAAGAGCCTAGCATGTAGAACTGGTTACCTGCAGCCCAAGCTTGCTGCACGTCTAGGGCGCAGTAGTCCAGGGTTTCCTTGATGcccactcacaggagcatgactgccttttgttctagGGGGTGGAGGGCAGCGGCAGACAGAGCCTGGCTTGGATCGGAAACCCGTCGGCCTCCGAGATgtaagtagtagcaaggggaacatggtgcattcaggtcattttgtgtgggattctatagctcctgatgaagccattctggggtaaaggagcttattctggaacatggcacccagaacctggtgcccagcaggaatttttggcctcttttgcccacttaccctt…
RNA Oligonucleotides
rG4-R1 for CD	Eurofins genomics	AGGGGGUGGAGGGCAGCGGC
rG4-R1 mutant for CD	Eurofins genomics	AGCCCCUCCACCCCAGCCCC
rG4-R1 for NMR	Microsynth	Phosphate-GGGGGUGGAGGGCAGCGGCAGA
Deposited Data
Hela RNA-seq	GSE262498
Software and Algorithms
GraphPad Prism (V10.4.1 (532))	https://www.graphpad.com/scientificsoftware/prism/
Fiji ((ImageJ2 V2.16.0/1.54g))	https://imagej.net/Fiji
BioRender	https://www.biorender.com/
Python (Jupyter Notebooks with Pythons version 3)	https://www.python.org
R (V4.2.1)	https://www.r-project.org
G4Hunter	https://github.com/AnimaTardeb/G4Hunter
BEDTOOLS (V2.3)	https://bedtools.readthedocs.io
rMATs (V3.1.0)	https://rnaseq-mats.sourceforge.io
TIDE	http://shinyapps.datacurators.nl/tide/
DNASTAR (V17.3.0.57)	https://www.dnastar.com/
