# Supplementary material for: Stabilizing a mammalian RNA thermometer confers neuroprotection in subarachnoid hemorrhage
Source: Nat Commun. 2025 Sep 18;16:8319. doi: 10.1038/s41467-025-63911-3 (PMC12446472; doi:10.1038/s41467-025-63911-3)
Supplement: Supplementary file 7 — Source data [file 41467_2025_63911_MOESM7_ESM.xlsx]

## Sheet: Fig. 2
Fig. 2d										Fig. 2e											Fig. 2f									Fig. 2h									Fig. 2i									Fig. 2m
																					RBM3 in HEK293T			RBM3 in Hela
																					35℃	39℃		32℃	37℃	40℃
																					0.015	0.172		0.002	0.014	0.322
																					0.007	0.121		0.001	0.025	0.287
																					0.014	0.2		0.001	0.022	0.287
																								0.002	0.032	0.299
																																																HEK293T
																																																33℃
																																																WT	R13-2G
																																																0.1	0.45
																																																0.12	0.5
																																																0	0.2
																															hRBM3
																															33℃		35℃		37℃					mRBM3
																															Ctr	PDS	Ctr	PDS	Ctr	PDS				33℃		35℃		37℃		40℃
																															0.12	0.003	0.19	0.005	0.4	0				Ctr	PDS	Ctr	PDS	Ctr	PDS	Ctr	PDS
																															0.085	0.005	0.3	0.002	0.41	0				0.09	0	0.07	0	0.12	0	0.5	0
																															0.1	0.004	0.2	0.001	0.42	0				0.08	0	0.07	0	0.15	0	0.71	0
																																	0.24	0.07	0.45	0				0.07	0	0.06	0	0.2	0	0.55	0
																																	0.23	0	0.5	0				0.1	0	0.1	0	0.1	0	0.41	0
																																	0.25	0.002	0.51	0				0.05	0	0.09	0	0.09	0	0.4	0
																																	0.3		0.53							0.08	0			0.75	0
																																	0.27
																																	0.28
[truncated: 8 more columns]

## Sheet: Fig. 3
Fig. 3c							Fig. 3d									Fig. 3e									Fig. 3f
rG1 and its mutnat @37℃								0.1mM KCl								50 mM KCl									265 nm			240 nm
nm	0 mM KCl_rG4-R1 @ 37℃	50 mM KCl_rG4-R1 mutant @ 37℃	0.1 mM KCl_rG4-R1 @ 37℃	50 mM KCl_rG4-R1 @ 37℃	0.1 mM KCl_rG4-R1 mutant @ 37℃			nm	0.1mM KCl_G1 @ 33℃	0.1mM KCl_G1 @ 40℃	0.1mM KCl_G1 @ 33℃ (40℃ to 33℃)	0.1mM KCl_G1 @ 35℃	0.1mM KCl_G1 @ 37℃	0.1mM KCl_G1 @ 39℃		nm	50mM KCl_rG1 @ 33℃	50mM KCl_rG1 @ 37℃	50mM KCl_rG1 @ 40℃	50mM KCl_rG1 @ 39℃					0.1mM KCl	50mM KCl		0.1mM KCl	50mM KCl
350	0.015938	-0.0357918	0.0029128	-0.0058824	-0.010105			350	0.00772532	0.0140378	-0.0072151	-0.010932	0.0029128	0.0140378		350	-0.0028053	-0.0058824	-0.0149797	-0.0163667				33℃	0.682434	0.874914		-0.327584	-0.362874
349.8	0.0161942	-0.0354368	0.0040297	-0.0080083	-0.0111283			349.8	0.00462046	0.0158402	-0.0075526	-0.0091002	0.0040297	0.0158402		349.8	0.00196426	-0.0080083	-0.0114988	-0.0159742				35℃	0.67942	0.825294		-0.33767	-0.414118
349.6	0.0162877	-0.0353216	0.00392986	-0.0091771	-0.0109437			349.6	0.00132294	0.0157648	-0.0071968	-0.0088186	0.00392986	0.0157648		349.6	0.0055251	-0.0091771	-0.0110636	-0.0149651				37℃	0.617582	0.804122		-0.310636	-0.376994
349.4	0.0126474	-0.0333032	0.00744766	-0.006386	-0.0077148			349.4	0.00096675	0.0183241	-0.004105	-0.0062248	0.00744766	0.0183241		349.4	0.00517538	-0.006386	-0.0091395	-0.013354				39℃	0.554644	0.789716		-0.2377	-0.376994
349.2	0.0120263	-0.028673	0.0114963	-0.0046913	-0.0027278			349.2	0.0052331	0.021257	-0.0003337	-0.0018529	0.0114963	0.021257		349.2	0.00389928	-0.0046913	-0.0047449	-0.0082371				40℃	0.554644	0.78411		-0.2377
349	0.0124665	-0.0282622	0.0137794	-0.0054665	0.00120539			349	0.010089	0.0242796	0.00188034	0.00289576	0.0137794	0.0242796		349	0.00290274	-0.0054665	-0.0041547	-0.0071096
348.8	0.0164702	-0.0284676	0.0118868	-0.0058183	0.00182902			348.8	0.010449	0.0240894	0.00064992	0.00361934	0.0118868	0.0240894		348.8	0.00421976	-0.0058183	-0.0068145	-0.0086179
348.6	0.0188742	-0.0246596	0.0108032	-0.0045339	0.00219192			348.6	0.0106185	0.0212544	-0.0005618	0.00301926	0.0108032	0.0212544		348.6	0.00515848	-0.0045339	-0.0058557	-0.007184
348.4	0.019531	-0.021254	0.0116771	-0.004201	0.00510854			348.4	0.0126727	0.0195166	0.00062724	0.00635304	0.0116771	0.0195166		348.4	0.00684484	-0.004201	-0.0048861	-0.0029115
348.2	0.0214822	-0.0172052	0.00943014	-0.0035345	0.00583684			348.2	0.013981	0.0158737	0.0025407	0.00886362	0.00943014	0.0158737		348.2	0.00573314	-0.0035345	-0.0031999	-0.000193
348	0.0258902	-0.0153909	0.0076117	-0.0056447	0.00595042			348	0.0127901	0.0131651	0.00321106	0.0083014	0.0076117	0.0131651		348	0.00482672	-0.0056447	0.00018738	0.00290486
347.8	0.0271848	-0.0147259	0.00422054	-0.0090303	0.00700206			347.8	0.0104021	0.0118705	0.00263362	0.00508454	0.00422054	0.0118705		347.8	0.00402262	-0.0090303	-0.0004973	0.00254802
347.6	0.025557	-0.0182682	0.00025691	-0.0120926	0.00742834			347.6	0.006854	0.00851568	0.00012985	0.00332326	0.00025691	0.00851568		347.6	0.00357692	-0.0120926	-0.0056726	-0.0023886
347.4	0.0286418	-0.0257394	-0.0015506	-0.0177196	0.00603032			347.4	0.0037623	0.00713802	-0.0024883	0.00040349	-0.0015506	0.00713802		347.4	0.00759368	-0.0177196	-0.0125458	-0.0082615
347.2	0.030204	-0.0277062	0.0006693	-0.0151385	0.00571234			347.2	0.00223908	0.00519978	-0.002112	-0.0001166	0.0006693	0.00519978		347.2	0.0106499	-0.0151385	-0.0150931	-0.0129337
347	0.0313884	-0.026829	-0.001209	-0.0151534	0.0060589			347	0.00060633	0.00446258	-0.0018461	-0.0023061	-0.001209	0.00446258		347	0.0155715	-0.0151534	-0.0159026	-0.0136327
346.8	0.0317	-0.02531	-0.0054359	-0.0152894	0.00468028			346.8	-0.0011854	0.00194682	-0.0024815	-0.0040819	-0.0054359	0.00194682		346.8	0.0149666	-0.0152894	-0.0148396	-0.0111593
346.6	0.0289876	-0.023815	-0.0056957	-0.0182242	0.00431818			346.6	-0.0011428	0.00047618	-0.0001097	-0.0041314	-0.0056957	0.00047618		346.6	0.0155641	-0.0182242	-0.013844	-0.012713
346.4	0.0253566	-0.021101	-0.0056244	-0.0227192	0.00527848			346.4	-0.0027443	0.00026723	0.00099116	-0.0043363	-0.0056244	0.00026723		346.4	0.0173834	-0.0227192	-0.0148895	-0.0146839
346.2	0.0265526	-0.0202564	-0.0049758	-0.0243786	0.0069306			346.2	-0.0038069	0.0018306	-0.0002213	-0.0022433	-0.0049758	0.0018306		346.2	0.0190797	-0.0243786	-0.0183029	-0.015749
346	0.0278024	-0.0148351	-0.0042179	-0.025678	0.005934			346	-0.0043093	0.00242208	-0.0040303	-0.0034491	-0.0042179	0.00242208		346	0.0195024	-0.025678	-0.0194136	-0.0168299
345.8	0.0283276	-0.0091743	-0.0026819	-0.0242974	0.00332484			345.8	-0.0031062	0.00249674	-0.0051965	-0.0046664	-0.0026819	0.00249674		345.8	0.0186422	-0.0242974	-0.0194244	-0.0151198
345.6	0.026655	-0.0088138	-0.0025184	-0.0201064	0.00276536			345.6	-0.0008158	0.0023706	-0.0061152	-0.0057103	-0.0025184	0.0023706		345.6	0.0178777	-0.0201064	-0.0191115	-0.0155247
345.4	0.0247838	-0.007848	0.00024923	-0.0178957	0.00357182			345.4	0.00138362	0.0032868	-0.0047093	-0.0027293	0.00024923	0.0032868		345.4	0.0178499	-0.0178957	-0.0186211	-0.0176224
345.2	0.0254296	-0.0072034	0.00295674	-0.0231722	0.00626922			345.2	0.00416794	0.0031453	0.00070226	0.00154744	0.00295674	0.0031453		345.2	0.0144658	-0.0231722	-0.0168688	-0.0183844
345	0.0257306	-0.0114693	0.00743382	-0.0240496	0.00989976			345	0.00586614	0.00403524	0.00374694	0.00268326	0.00743382	0.00403524		345	0.0137132	-0.0240496	-0.0186605	-0.0216442
344.8	0.0262326	-0.0109099	0.0103238	-0.0249476	0.0152926			344.8	0.01015	0.00815486	0.0087149	0.0082668	0.0103238	0.00815486		344.8	0.0122334	-0.0249476	-0.0187916	-0.023315
344.6	0.0267518	-0.0100027	0.0105766	-0.0231536	0.0202726			344.6	0.0127345	0.00887832	0.0122535	0.0128118	0.0105766	0.00887832		344.6	0.0117652	-0.0231536	-0.0182679	-0.0237152
344.4	0.0255844	-0.0056357	0.0140472	-0.0221036	0.0263588			344.4	0.0165969	0.010033	0.0154536	0.015884	0.0140472	0.010033		344.4	0.0131803	-0.0221036	-0.017411	-0.0223482
344.2	0.0225038	0.00018865	0.0167044	-0.023407	0.0299062			344.2	0.02382	0.0105207	0.0170733	0.0150899	0.0167044	0.0105207		344.2	0.015527	-0.023407	-0.0160981	-0.020015
344	0.0220346	0.00134242	0.0176126	-0.0255836	0.030986			344	0.028817	0.0125336	0.017207	0.0154886	0.0176126	0.0125336		344	0.014399	-0.0255836	-0.0179527	-0.0214438
343.8	0.0208352	0.00518712	0.0204614	-0.0283878	0.0301548			343.8	0.030652	0.0134756	0.0160552	0.0148927	0.0204614	0.0134756		343.8	0.00946554	-0.0283878	-0.0157644	-0.0201146
343.6	0.0201374	0.00723542	0.0237698	-0.0329196	0.0288528			343.6	0.0325474	0.0146896	0.0173137	0.0159834	0.0237698	0.0146896		343.6	0.00372284	-0.0329196	-0.0155005	-0.021147
343.4	0.0189836	0.00874782	0.0253372	-0.0390868	0.0287276			343.4	0.0302954	0.0142305	0.017266	0.0190165	0.0253372	0.0142305		343.4	-0.0002925	-0.0390868	-0.0138516	-0.02093
343.2	0.0176376	0.0103284	0.0264988	-0.0451488	0.0292602			343.2	0.0283348	0.0118268	0.0181395	0.0201278	0.0264988	0.0118268		343.2	0.00029241	-0.0451488	-0.0183465	-0.020936
343	0.0150454	0.0109553	0.026565	-0.0500148	0.0303726			343	0.0263736	0.0106418	0.0160405	0.0203412	0.026565	0.0106418		343	-0.0008811	-0.0500148	-0.021757	-0.022289
342.8	0.0187766	0.00494008	0.0247404	-0.0540362	0.029683			342.8	0.02642	0.00906666	0.0132672	0.0195765	0.0247404	0.00906666		342.8	-0.0003295	-0.0540362	-0.026469	-0.0260054
342.6	0.0191665	0.00383444	0.0225034	-0.0563974	0.0271032			342.6	0.0234212	0.00549068	0.00950766	0.0163972	0.0225034	0.00549068		342.6	0.00108068	-0.0563974	-0.0300694	-0.0291006
342.4	0.0184772	0.0063882	0.0185008	-0.0574794	0.0240522			342.4	0.0167824	0.00187592	0.00608938	0.0131233	0.0185008	0.00187592		342.4	0.0031135	-0.0574794	-0.030131	-0.0310908
342.2	0.0179164	0.00788436	0.0167274	-0.0584548	0.0223094			342.2	0.0143445	0.00116699	0.00732538	0.0124593	0.0167274	0.00116699		342.2	0.00654876	-0.0584548	-0.029806	-0.0308504
342	0.0154348	0.00490564	0.0191213	-0.057265	0.0244732			342	0.0135996	0.00050578	0.0107265	0.0138587	0.0191213	0.00050578		342	0.00430536	-0.057265	-0.031077	-0.0327716
341.8	0.0126815	0.00173004	0.0204802	-0.061976	0.0252038			341.8	0.0123631	0.0008817	0.0121242	0.0138442	0.0204802	0.0008817		341.8	0.00133987	-0.061976	-0.0347922	-0.0351528
341.6	0.014216	-0.0019557	0.0187329	-0.0646618	0.0247082			341.6	0.0100948	-0.0006598	0.00938746	0.0107046	0.0187329	-0.0006598		341.6	0.00132716	-0.0646618	-0.0370906	-0.037286
341.4	0.0119631	-0.004809	0.0189514	-0.0691022	0.0266634			341.4	0.01327	0.00258642	0.0128219	0.0123369	0.0189514	0.00258642		341.4	0.00185766	-0.0691022	-0.039693	-0.0386752
341.2	0.0107865	-0.0042131	0.0173969	-0.0684008	0.029039			341.2	0.0129528	0.0066417	0.0157958	0.0165124	0.0173969	0.0066417		341.2	0.00127126	-0.0684008	-0.0397298	-0.0389822
341	0.0125067	-0.0040236	0.0181126	-0.0672326	0.0302216			341	0.0140003	0.00987488	0.0188236	0.0188939	0.0181126	0.00987488		341	0.00141195	-0.0672326	-0.035377	-0.0341726
340.8	0.0132887	0.00022563	0.0189643	-0.0640458	0.0296076			340.8	0.0125634	0.0089126	0.0188766	0.0220614	0.0189643	0.0089126		340.8	0.00173782	-0.0640458	-0.0326766	-0.027656
340.6	0.012592	0.0002211	0.018768	-0.0664918	0.0314984			340.6	0.0123137	0.00884048	0.0198521	0.0232266	0.018768	0.00884048		340.6	0.00050669	-0.0664918	-0.0344276	-0.0252366
340.4	0.0141039	0.00044256	0.0147791	-0.067838	0.0310428			340.4	0.0130356	0.00988796	0.0195474	0.0227382	0.0147791	0.00988796		340.4	-0.0031544	-0.067838	-0.0396958	-0.027856
340.2	0.0157894	0.000174	0.0115351	-0.0674648	0.0282962			340.2	0.0102411	0.00776088	0.017662	0.0208672	0.0115351	0.00776088		340.2	-0.0037134	-0.0674648	-0.043818	-0.0325526
340	0.0158712	-0.0008985	0.00978038	-0.0647006	0.0259778			340	0.00906138	0.00570964	0.0154587	0.019697	0.00978038	0.00570964		340	-0.0043122	-0.0647006	-0.0463086	-0.0347502
339.8	0.0167848	-0.0015626	0.00741968	-0.060955	0.0215696			339.8	0.0126202	0.0037084	0.0124353	0.0195753	0.00741968	0.0037084		339.8	-0.0038293	-0.060955	-0.049964	-0.0361066
339.6	0.0177558	-0.0009579	0.0073526	-0.0585952	0.0213514			339.6	0.0186915	0.00244776	0.0140301	0.0194476	0.0073526	0.00244776		339.6	-0.0068163	-0.0585952	-0.0525344	-0.035948
339.4	0.0161666	-0.0032766	0.00581324	-0.0588376	0.0221036			339.4	0.0232234	-0.0006658	0.0164635	0.0206588	0.00581324	-0.0006658		339.4	-0.0093913	-0.0588376	-0.054857	-0.036533
339.2	0.0126236	-0.01027	0.006321	-0.0576298	0.0250754			339.2	0.026053	0.00054642	0.0212594	0.0196288	0.006321	0.00054642		339.2	-0.0075311	-0.0576298	-0.0585108	-0.0396798
339	0.0100409	-0.0139349	0.0070102	-0.0598594	0.0276378			339	0.0250312	0.00079254	0.0226388	0.0196039	0.0070102	0.00079254		339	-0.0057264	-0.0598594	-0.0592796	-0.0420468
338.8	0.00983038	-0.0168534	0.00545436	-0.0575484	0.0283022			338.8	0.0238464	0.00090729	0.0209166	0.0186728	0.00545436	0.00090729		338.8	-0.0078632	-0.0575484	-0.0599142	-0.0422658
338.6	0.0065596	-0.0198022	0.00386668	-0.0576652	0.0264454			338.6	0.0205698	-1.007e-07	0.0165026	0.0140033	0.00386668	-1.007e-07		338.6	-0.0046446	-0.0576652	-0.0615608	-0.0420014
338.4	0.00297054	-0.0184579	0.00327158	-0.0595896	0.0218886			338.4	0.0190977	0.00187871	0.0150594	0.0147656	0.00327158	0.00187871		338.4	0.00095327	-0.0595896	-0.0613084	-0.0388116
338.2	-0.0006866	-0.0187662	0.00099106	-0.0595744	0.0177176			338.2	0.0156732	0.00139486	0.0147073	0.0138871	0.00099106	0.00139486		338.2	0.0049611	-0.0595744	-0.060588	-0.0366562
338	-0.0077702	-0.0195234	0.00098038	-0.0619796	0.0148101			338	0.014848	0.00233816	0.0171889	0.0118008	0.00098038	0.00233816		338	0.00781154	-0.0619796	-0.0628744	-0.0344172
337.8	-0.0131772	-0.0194773	0.00384878	-0.0641096	0.0128639			337.8	0.014925	0.00382004	0.0194462	0.0105369	0.00384878	0.00382004		337.8	0.0099906	-0.0641096	-0.0633468	-0.032179
337.6	-0.0138912	-0.0246842	0.00263234	-0.0678362	0.011097			337.6	0.0134577	0.00274892	0.0188692	0.0079307	0.00263234	0.00274892		337.6	0.00774042	-0.0678362	-0.0664068	-0.0325756
337.4	-0.0132684	-0.0266616	-0.0009111	-0.0715294	0.00619084			337.4	0.0104669	0.00103709	0.0153241	0.00659774	-0.0009111	0.00103709		337.4	0.00827586	-0.0715294	-0.0675584	-0.0302812
337.2	-0.0126589	-0.0265216	-0.0045971	-0.070557	0.00473698			337.2	0.00906866	0.00019648	0.0161392	0.00780086	-0.0045971	0.00019648		337.2	0.0078121	-0.070557	-0.071237	-0.0280924
337	-0.0144541	-0.0232168	-0.0107577	-0.0694356	0.0021141			337	0.00487224	-0.0016884	0.0151637	0.00503158	-0.0107577	-0.0016884		337	0.00991582	-0.0694356	-0.0704232	-0.024816
336.8	-0.0150353	-0.0202186	-0.0127082	-0.0645498	0.00226746			336.8	0.004844	-0.0036077	0.01475	0.00223206	-0.0127082	-0.0036077		336.8	0.0113261	-0.0645498	-0.0697736	-0.022705
336.6	-0.0155532	-0.0206786	-0.014556	-0.0596248	0.00115072			336.6	0.00670028	-0.0066842	0.0135681	-0.0004896	-0.014556	-0.0066842		336.6	0.012604	-0.0596248	-0.068967	-0.0241648
336.4	-0.0156578	-0.0222584	-0.0145946	-0.055348	0.00225774			336.4	0.00796606	-0.003831	0.0162086	-0.0022668	-0.0145946	-0.003831		336.4	0.0124739	-0.055348	-0.0693768	-0.0235074
336.2	-0.0169027	-0.0195837	-0.0149608	-0.0527514	0.00113347			336.2	0.0046408	-0.0044111	0.0170575	-0.0042119	-0.0149608	-0.0044111		336.2	0.00793416	-0.0527514	-0.065448	-0.020923
336	-0.0138535	-0.0183881	-0.0168174	-0.051997	-0.0025183			336	0.0006016	-0.0070405	0.0154297	-0.006193	-0.0168174	-0.0070405		336	0.0066209	-0.051997	-0.060941	-0.0185134
335.8	-0.010874	-0.0187199	-0.0174849	-0.046947	-0.0037965			335.8	0.00094905	-0.0053008	0.0152943	-0.005902	-0.0174849	-0.0053008		335.8	0.00210688	-0.046947	-0.0562516	-0.015959
335.6	-0.0096928	-0.0236458	-0.018217	-0.0411378	-0.0022683			335.6	0.00028971	-0.0043973	0.016874	-0.0061221	-0.018217	-0.0043973		335.6	-0.0029818	-0.0411378	-0.059511	-0.0190205
335.4	-0.0081617	-0.0232188	-0.0154779	-0.040623	9.716e-06			335.4	0.00444508	-0.0012666	0.0216382	-0.0047238	-0.0154779	-0.0012666		335.4	-0.0050594	-0.040623	-0.0625506	-0.0171297
335.2	-0.0039867	-0.0221196	-0.0154784	-0.040362	-0.0024042			335.2	0.00574992	-0.0017606	0.0204228	-0.0064765	-0.0154784	-0.0017606		335.2	-0.0018745	-0.040362	-0.0638494	-0.0144659
335	-0.0045085	-0.0240432	-0.0175274	-0.039585	-0.0048966			335	0.00462062	-0.0036336	0.020931	-0.0073472	-0.0175274	-0.0036336		335	-0.0039859	-0.039585	-0.0620724	-0.0141713
334.8	-0.0073343	-0.027036	-0.0162029	-0.0386844	-0.0036087			334.8	0.00160843	-0.004104	0.0196867	-0.0082877	-0.0162029	-0.004104		334.8	-0.0055672	-0.0386844	-0.0638564	-0.0159233
334.6	-0.0072574	-0.031622	-0.014203	-0.0392334	-0.0040778			334.6	0.00101298	-0.0053208	0.0184014	-0.0084058	-0.014203	-0.0053208		334.6	-0.0024891	-0.0392334	-0.0679384	-0.0182466
334.4	-0.0098157	-0.0330462	-0.011211	-0.0368274	-0.0046824			334.4	-0.00082	-0.0051864	0.0173097	-0.0055477	-0.011211	-0.0051864		334.4	-0.0020964	-0.0368274	-0.0693238	-0.019321
334.2	-0.0123131	-0.0328534	-0.0112157	-0.0371394	-0.0045371			334.2	-0.0030237	-0.003005	0.0177014	-0.0053619	-0.0112157	-0.003005		334.2	-0.000503	-0.0371394	-0.0683326	-0.021243
334	-0.0115155	-0.0303344	-0.0129227	-0.0356248	-0.0068073			334	-0.0063434	-0.0003386	0.0170141	-0.008383	-0.0129227	-0.0003386		334	-0.0020621	-0.0356248	-0.0659552	-0.0184356
333.8	-0.0102704	-0.02396	-0.0103551	-0.0338446	-0.0096873			333.8	-0.0094479	-0.000744	0.014029	-0.0089864	-0.0103551	-0.000744		333.8	-0.0043314	-0.0338446	-0.059043	-0.0117599
333.6	-0.0079001	-0.0209346	-0.0049073	-0.0332496	-0.0084273			333.6	-0.0072345	0.00297338	0.014829	-0.0095357	-0.0049073	0.00297338		333.6	-0.0042342	-0.0332496	-0.0565284	-0.0080633
333.4	-0.0054409	-0.0218256	-0.000259	-0.0363382	-0.0050451			333.4	-0.0037489	0.00692942	0.0192246	-0.0084979	-0.000259	0.00692942		333.4	-0.0026218	-0.0363382	-0.0566424	-0.0062937
333.2	-0.0030225	-0.0208498	0.00101191	-0.039299	-0.0013782			333.2	-0.0046547	0.00957112	0.0200892	-0.0088841	0.00101191	0.00957112		333.2	-0.0017821	-0.039299	-0.0535136	-0.0025679
333	-0.0056315	-0.0184706	-0.0020948	-0.043118	-0.0006053			333	-0.0088802	0.0100066	0.0168365	-0.0099714	-0.0020948	0.0100066		333	0.00117238	-0.043118	-0.0480614	-0.0002852
332.8	-0.0086997	-0.0210014	-0.0021701	-0.0455242	-0.0029468			332.8	-0.0162353	0.0100009	0.0134376	-0.0129318	-0.0021701	0.0100009		332.8	0.00342906	-0.0455242	-0.0457392	-0.0018206
332.6	-0.0096619	-0.018281	-0.0017976	-0.0470248	-0.0024376			332.6	-0.0232536	0.0130067	0.0107401	-0.0129304	-0.0017976	0.0130067		332.6	-9.272e-05	-0.0470248	-0.040887	0.00169469
332.4	-0.0090859	-0.0200916	-0.0016	-0.0465074	5.7932e-05			332.4	-0.0271688	0.0139429	0.0110277	-0.0112389	-0.0016	0.0139429		332.4	-0.0011205	-0.0465074	-0.0427494	0.0013827
332.2	-0.0087189	-0.0224108	0.00065699	-0.047691	0.0036091			332.2	-0.0277366	0.0151999	0.0147871	-0.0094604	0.00065699	0.0151999		332.2	0.00165405	-0.047691	-0.0461192	0.00166921
332	-0.0041178	-0.022397	0.0008756	-0.0492912	0.00123957			332	-0.0265366	0.0141667	0.0192576	-0.0079148	0.0008756	0.0141667		332	0.00332962	-0.0492912	-0.0467928	0.00064356
331.8	-0.0011777	-0.0237272	-0.0022182	-0.0495806	-0.0008484			331.8	-0.0269426	0.00820668	0.0187312	-0.008387	-0.0022182	0.00820668		331.8	0.00174744	-0.0495806	-0.0475904	0.00100337
331.6	0.00241266	-0.0263654	-0.0001201	-0.0520956	-0.0007623			331.6	-0.0234956	0.0065945	0.0190052	-0.0068033	-0.0001201	0.0065945		331.6	-0.0004857	-0.0520956	-0.0484136	-9.801e-05
331.4	0.00827046	-0.026424	0.0027266	-0.0561176	-0.0024384			331.4	-0.0231634	0.0046315	0.0168023	-0.0063632	0.0027266	0.0046315		331.4	-0.0023111	-0.0561176	-0.0464228	-0.0040036
331.2	0.0108373	-0.024821	-0.0006312	-0.0576516	-0.0025972			331.2	-0.0221652	0.00524068	0.013382	-0.0069713	-0.0006312	0.00524068		331.2	-0.0059605	-0.0576516	-0.0439848	-0.0062916
331	0.0105733	-0.0194369	-0.0039622	-0.0593834	-0.0011453			331	-0.019523	0.00771346	0.0126648	-0.005818	-0.0039622	0.00771346		331	-0.0073847	-0.0593834	-0.042533	-0.0066019
330.8	0.00975444	-0.0194543	-0.0055823	-0.0579744	0.00591598			330.8	-0.0129529	0.0116058	0.015702	-0.0037905	-0.0055823	0.0116058		330.8	-0.0061546	-0.0579744	-0.0428438	-0.0103011
330.6	0.010001	-0.0242514	-0.006809	-0.0564222	0.00913874			330.6	-0.0116272	0.0119721	0.0128615	-0.0062164	-0.006809	0.0119721		330.6	-0.0032076	-0.0564222	-0.0441844	-0.0169848
330.4	0.00987926	-0.0292958	-0.0054559	-0.0544582	0.0111472			330.4	-0.0110298	0.00995376	0.00891332	-0.0077115	-0.0054559	0.00995376		330.4	-0.0004527	-0.0544582	-0.0441786	-0.0202714
330.2	0.0109393	-0.0290292	-0.0008515	-0.053731	0.0121509			330.2	-0.0095085	0.009275	0.0108343	-0.0064102	-0.0008515	0.009275		330.2	-0.0010454	-0.053731	-0.042156	-0.018651
330	0.0138683	-0.029886	0.00225942	-0.0538614	0.0115396			330	-0.0079929	0.00927928	0.0103186	-0.0071412	0.00225942	0.00927928		330	-0.0054192	-0.0538614	-0.0396326	-0.0172089
329.8	0.0186669	-0.027973	0.00450028	-0.0528624	0.0132637			329.8	-0.0057549	0.00970886	0.00935486	-0.0060665	0.00450028	0.00970886		329.8	-0.0070156	-0.0528624	-0.035321	-0.015435
329.6	0.0227486	-0.0318402	0.00311452	-0.051239	0.012906			329.6	-0.0024655	0.00830704	0.00854254	-0.0050517	0.00311452	0.00830704		329.6	-0.005224	-0.051239	-0.0346828	-0.0180405
329.4	0.0228616	-0.0327816	0.00366648	-0.0539062	0.0151422			329.4	-0.0007944	0.00915034	0.00975948	-0.0059976	0.00366648	0.00915034		329.4	-0.0027306	-0.0539062	-0.039496	-0.020651
329.2	0.022273	-0.0344868	0.00507848	-0.0555888	0.0153835			329.2	0.00107	0.00960774	0.00981008	-0.0090601	0.00507848	0.00960774		329.2	0.00066935	-0.0555888	-0.0459644	-0.0254324
329	0.0220572	-0.0311666	0.00463166	-0.0556566	0.0117032			329	-0.0009496	0.0079893	0.00577012	-0.0135532	0.00463166	0.0079893		329	0.00510636	-0.0556566	-0.0467548	-0.0252956
328.8	0.0228194	-0.029266	0.00286132	-0.0544392	0.00851048			328.8	-0.0067923	0.00531148	-0.000922	-0.0187133	0.00286132	0.00531148		328.8	0.0102545	-0.0544392	-0.0394266	-0.024411
328.6	0.0227372	-0.0261008	0.00059331	-0.0522498	0.0069158			328.6	-0.0097016	0.0037731	-0.003999	-0.022103	0.00059331	0.0037731		328.6	0.00941834	-0.0522498	-0.0330124	-0.023973
328.4	0.0233434	-0.0210408	-0.0006764	-0.0509546	0.00656698			328.4	-0.0124258	0.00138092	-0.0055923	-0.0212638	-0.0006764	0.00138092		328.4	0.00855632	-0.0509546	-0.031613	-0.023813
328.2	0.0265132	-0.0146831	0.00010859	-0.0488076	0.0056164			328.2	-0.0116694	-0.0009795	-0.0062957	-0.0202766	0.00010859	-0.0009795		328.2	0.00604838	-0.0488076	-0.0282646	-0.0223366
328	0.030225	-0.0092707	-0.0026379	-0.0434504	0.00096614			328	-0.0159767	-0.0080718	-0.0117841	-0.0237884	-0.0026379	-0.0080718		328	0.00218206	-0.0434504	-0.0208558	-0.0199708
327.8	0.0293968	-0.0049062	-0.0051558	-0.0413442	-0.0033719			327.8	-0.0186154	-0.0147564	-0.0172115	-0.0265098	-0.0051558	-0.0147564		327.8	0.00107371	-0.0413442	-0.0146464	-0.0190287
327.6	0.0301094	-0.0045544	-0.0063904	-0.0385498	-0.0052027			327.6	-0.0184863	-0.0187589	-0.017852	-0.0281582	-0.0063904	-0.0187589		327.6	0.00027201	-0.0385498	-0.0142169	-0.0194674
327.4	0.0300562	-0.0055564	-0.0061376	-0.0359132	-0.0037873			327.4	-0.0131317	-0.0205538	-0.0175269	-0.0266624	-0.0061376	-0.0205538		327.4	0.00037557	-0.0359132	-0.0117065	-0.0227294
327.2	0.0256594	-0.0113366	-0.0074854	-0.0331898	-0.0033485			327.2	-0.0113044	-0.0238466	-0.0199141	-0.0262058	-0.0074854	-0.0238466		327.2	0.00242656	-0.0331898	-0.0100859	-0.0275548
327	0.023588	-0.0120555	-0.0103458	-0.0307376	-0.0030982			327	-0.0091702	-0.025216	-0.0219888	-0.0234504	-0.0103458	-0.025216		327	0.00669794	-0.0307376	-0.0079261	-0.0270764
326.8	0.0251052	-0.010388	-0.0142112	-0.0300908	-0.0028816			326.8	-0.012776	-0.0279548	-0.0235326	-0.0230862	-0.0142112	-0.0279548		326.8	0.0103148	-0.0300908	-0.007123	-0.0256164
326.6	0.027418	-0.0133736	-0.0155147	-0.0307106	-0.0013699			326.6	-0.0133775	-0.0281948	-0.0241984	-0.022302	-0.0155147	-0.0281948		326.6	0.00823226	-0.0307106	-0.0088993	-0.0261928
326.4	0.0304258	-0.0158663	-0.0127351	-0.030557	-0.0005669			326.4	-0.0100746	-0.0259006	-0.0205208	-0.0211144	-0.0127351	-0.0259006		326.4	0.00407012	-0.030557	-0.0118942	-0.0290752
326.2	0.0331154	-0.0146027	-0.0115101	-0.0265156	0.00016454			326.2	-0.006848	-0.024203	-0.0164059	-0.0197557	-0.0115101	-0.024203		326.2	0.00022878	-0.0265156	-0.0154883	-0.0314228
326	0.0358148	-0.0159364	-0.0097612	-0.0231418	0.0017807			326	-0.0039331	-0.02317	-0.0135696	-0.0174793	-0.0097612	-0.02317		326	0.000413	-0.0231418	-0.0189372	-0.0313618
325.8	0.0378188	-0.0144128	-0.0107284	-0.0254014	-0.0015158			325.8	-0.0041295	-0.0252976	-0.0133653	-0.0154939	-0.0107284	-0.0252976		325.8	-0.0008644	-0.0254014	-0.0183311	-0.028211
325.6	0.0367402	-0.0116307	-0.0087452	-0.026683	-0.0052882			325.6	-0.0039339	-0.025347	-0.01069	-0.0152453	-0.0087452	-0.025347		325.6	-0.0011968	-0.026683	-0.0147083	-0.025178
325.4	0.0367066	-0.0113473	-0.0096285	-0.0281686	-0.0067396			325.4	-0.0066583	-0.0262432	-0.0102423	-0.0175076	-0.0096285	-0.0262432		325.4	-0.0056131	-0.0281686	-0.013233	-0.0252524
325.2	0.0392324	-0.0095596	-0.0065857	-0.0319572	-0.0030763			325.2	-0.007773	-0.0201336	-0.0095432	-0.0174018	-0.0065857	-0.0201336		325.2	-0.0096426	-0.0319572	-0.0138493	-0.0235464
325	0.0430802	-0.0082808	-0.0057346	-0.032677	-0.0008949			325	-0.0096554	-0.0177143	-0.0094998	-0.0190178	-0.0057346	-0.0177143		325	-0.0091405	-0.032677	-0.0120309	-0.021633
324.8	0.0433604	-0.0068313	-0.0086274	-0.0299754	-0.001561			324.8	-0.0098204	-0.0165059	-0.0095029	-0.0220922	-0.0086274	-0.0165059		324.8	-0.0073167	-0.0299754	-0.0107109	-0.0204008
324.6	0.0456222	-0.0027821	-0.008926	-0.0261414	-0.0027726			324.6	-0.0128764	-0.0167209	-0.0066794	-0.0263996	-0.008926	-0.0167209		324.6	-0.0066094	-0.0261414	-0.0082177	-0.0165637
324.4	0.045805	-0.0057147	-0.0065702	-0.022886	-0.0009706			324.4	-0.0162435	-0.016607	-0.0062651	-0.027612	-0.0065702	-0.016607		324.4	-0.0039113	-0.022886	-0.0083187	-0.0161214
324.2	0.0485164	-0.008094	-0.0025121	-0.0202484	0.00074041			324.2	-0.0178385	-0.0153819	-0.0034161	-0.0257556	-0.0025121	-0.0153819		324.2	-0.0029654	-0.0202484	-0.0143156	-0.0204728
324	0.0486658	-0.0064855	0.00214258	-0.0188138	0.00039047			324	-0.0203822	-0.0167517	-0.0006375	-0.0248276	0.00214258	-0.0167517		324	-0.0020266	-0.0188138	-0.0134276	-0.0163936
323.8	0.051219	-0.0053065	0.00284774	-0.0230456	-0.0014104			323.8	-0.0194484	-0.0171736	0.00251144	-0.021858	0.00284774	-0.0171736		323.8	-0.0016446	-0.0230456	-0.0140076	-0.0115704
323.6	0.0505064	-0.0078927	-0.0006157	-0.0251432	-0.0011897			323.6	-0.0194232	-0.0155235	0.00382976	-0.02048	-0.0006157	-0.0155235		323.6	-0.0017348	-0.0251432	-0.0170336	-0.0112041
323.4	0.0507372	-0.0050081	-0.0042181	-0.0226962	-0.0024367			323.4	-0.0187341	-0.0142581	0.00616588	-0.0185666	-0.0042181	-0.0142581		323.4	-0.0018861	-0.0226962	-0.0157632	-0.008199
323.2	0.0485604	-0.0033522	-0.0053067	-0.0222954	-0.0038376			323.2	-0.0178934	-0.0159616	0.00909908	-0.0167332	-0.0053067	-0.0159616		323.2	0.0019754	-0.0222954	-0.0115677	-0.0057097
323	0.0462566	0.00010315	-0.0052256	-0.0210656	-0.0056978			323	-0.017735	-0.0168811	0.0111296	-0.017796	-0.0052256	-0.0168811		323	0.00222652	-0.0210656	-0.0106433	-0.0004377
322.8	0.0426142	0.00170944	-0.0041876	-0.0199199	-0.0074141			322.8	-0.0172827	-0.0153111	0.00845312	-0.0156915	-0.0041876	-0.0153111		322.8	0.00175598	-0.0199199	-0.0086545	0.00248256
322.6	0.039606	0.00035833	-0.0045225	-0.0190094	-0.0073283			322.6	-0.0198836	-0.0143747	0.00624196	-0.0116899	-0.0045225	-0.0143747		322.6	0.00112666	-0.0190094	-0.0080853	0.00372324
322.4	0.0338702	-0.0013328	-0.0040876	-0.0238006	-0.0046145			322.4	-0.0179253	-0.0126992	0.00594218	-0.007056	-0.0040876	-0.0126992		322.4	0.00112376	-0.0238006	-0.0068035	0.00695032
322.2	0.032387	-0.003097	-0.0063703	-0.0270696	-0.0019532			322.2	-0.0140809	-0.0132266	0.00773554	-0.0047449	-0.0063703	-0.0132266		322.2	-0.0007122	-0.0270696	-0.0056627	0.00880616
322	0.0322528	-0.0070169	-0.0081605	-0.0286358	0.00261414			322	-0.0115326	-0.0143636	0.00948984	-0.0028878	-0.0081605	-0.0143636		322	0.00025935	-0.0286358	-0.007131	0.00733078
321.8	0.0326744	-0.0149959	-0.0045426	-0.0307868	0.0078887			321.8	-0.0088971	-0.0111971	0.00991526	-0.0026969	-0.0045426	-0.0111971		321.8	0.00088435	-0.0307868	-0.0083055	0.00558268
321.6	0.0352674	-0.0222384	-0.0033361	-0.0321654	0.00834946			321.6	-0.0080968	-0.0090382	0.0072755	-0.005708	-0.0033361	-0.0090382		321.6	0.0021694	-0.0321654	-0.0103956	0.0069608
321.4	0.0354198	-0.0204082	-0.000473	-0.0325888	0.00931726			321.4	-0.0049448	-0.0061331	0.00789856	-0.0053154	-0.000473	-0.0061331		321.4	0.00263632	-0.0325888	-0.0121743	0.0102182
321.2	0.036956	-0.0196576	0.00091476	-0.0341818	0.0139025			321.2	-3.988e-05	-0.0017792	0.0118441	-0.0037552	0.00091476	-0.0017792		321.2	0.00121063	-0.0341818	-0.0133873	0.0115645
321	0.0388518	-0.0191373	0.00146978	-0.034478	0.017542			321	0.00503886	0.00201288	0.014995	-0.002236	0.00146978	0.00201288		321	-0.0008904	-0.034478	-0.0113552	0.0094817
320.8	0.0391112	-0.0181122	0.00461822	-0.0357092	0.0183161			320.8	0.00742574	0.00456838	0.015253	0.00026454	0.00461822	0.00456838		320.8	-0.0020186	-0.0357092	-0.0097267	0.0102347
320.6	0.0407156	-0.0152145	0.00758998	-0.0372844	0.0205874			320.6	0.0084527	0.00769552	0.0156695	0.00340662	0.00758998	0.00769552		320.6	-0.0039552	-0.0372844	-0.0123629	0.0115846
320.4	0.0426234	-0.0153868	0.0121607	-0.0397184	0.0256454			320.4	0.0123574	0.012136	0.0211026	0.0092958	0.0121607	0.012136		320.4	-0.006861	-0.0397184	-0.0134125	0.0102674
320.2	0.0394134	-0.0160053	0.0134668	-0.0433764	0.0252072			320.2	0.0153095	0.0135458	0.0215222	0.0138136	0.0134668	0.0135458		320.2	-0.0099135	-0.0433764	-0.0169956	0.00684682
320	0.0370792	-0.0134173	0.011103	-0.0434976	0.0196676			320	0.0165878	0.0143774	0.020488	0.0156502	0.011103	0.0143774		320	-0.0094282	-0.0434976	-0.0157566	0.00615524
319.8	0.0364622	-0.0142784	0.0100129	-0.0422612	0.0198502			319.8	0.0173828	0.0144486	0.0202678	0.0149462	0.0100129	0.0144486		319.8	-0.0075667	-0.0422612	-0.0155352	0.0046346
319.6	0.0357466	-0.0175667	0.0120355	-0.0439728	0.0214202			319.6	0.0170917	0.0155178	0.0196711	0.0151625	0.0120355	0.0155178		319.6	-0.0047044	-0.0439728	-0.0155982	0.0056072
319.4	0.0342758	-0.0203614	0.0120173	-0.0460576	0.0221332			319.4	0.0148996	0.0141743	0.0194191	0.014144	0.0120173	0.0141743		319.4	-0.0039606	-0.0460576	-0.0165642	0.00674672
319.2	0.0362212	-0.020661	0.0114188	-0.0451902	0.023916			319.2	0.0167103	0.0129266	0.017563	0.0130012	0.0114188	0.0129266		319.2	0.00045486	-0.0451902	-0.0163741	0.00642588
319	0.0384714	-0.0187119	0.0083113	-0.0440738	0.0235536			319	0.0146647	0.00936778	0.0110693	0.0102869	0.0083113	0.00936778		319	0.00140594	-0.0440738	-0.0147408	0.00443506
318.8	0.040523	-0.0173715	0.0111423	-0.042682	0.0274936			318.8	0.0160892	0.0087708	0.00896352	0.0117388	0.0111423	0.0087708		318.8	0.00138524	-0.042682	-0.0131485	0.00608674
318.6	0.039537	-0.0180459	0.0140255	-0.0399186	0.0286288			318.6	0.0177549	0.0099023	0.0104264	0.0117665	0.0140255	0.0099023		318.6	0.00386582	-0.0399186	-0.0120854	0.00572882
318.4	0.0364022	-0.0200956	0.0131388	-0.0373962	0.0283114			318.4	0.0190307	0.0099531	0.00932902	0.00852662	0.0131388	0.0099531		318.4	0.00345836	-0.0373962	-0.0126439	-0.0006115
318.2	0.0366194	-0.0181618	0.0128352	-0.033853	0.0303728			318.2	0.022032	0.00881058	0.0099317	0.00790716	0.0128352	0.00881058		318.2	0.00532872	-0.033853	-0.012082	-0.0004848
318	0.0365858	-0.0203658	0.0138505	-0.0330514	0.0341744			318	0.0241426	0.0082103	0.0119452	0.0136623	0.0138505	0.0082103		318	0.00750626	-0.0330514	-0.0124309	-0.0032007
317.8	0.0366542	-0.0200412	0.0127275	-0.032131	0.0311634			317.8	0.0218382	0.00337326	0.0112065	0.0147318	0.0127275	0.00337326		317.8	0.0066836	-0.032131	-0.012088	-0.0050204
317.6	0.038709	-0.0187197	0.0106517	-0.0291816	0.0265698			317.6	0.0174149	-0.0003555	0.0084583	0.013218	0.0106517	-0.0003555		317.6	0.00606684	-0.0291816	-0.0084454	-0.0023395
317.4	0.0366732	-0.0180917	0.0094403	-0.0277878	0.0233466			317.4	0.0143359	-0.0027974	0.00471792	0.0117594	0.0094403	-0.0027974		317.4	0.00449336	-0.0277878	-0.0071769	0.00031469
317.2	0.0323188	-0.0191804	0.00748942	-0.0273402	0.0245162			317.2	0.0165525	-0.0025009	0.00551066	0.0133154	0.00748942	-0.0025009		317.2	0.00253534	-0.0273402	-0.006586	-0.0012512
317	0.0322568	-0.0173233	0.00792948	-0.0262312	0.023203			317	0.0154996	-0.0020911	0.0064093	0.0125575	0.00792948	-0.0020911		317	0.00494934	-0.0262312	-0.0032461	-0.0036964
316.8	0.0329366	-0.0165893	0.0102605	-0.0276626	0.02578			316.8	0.0155065	-0.0002432	0.0058669	0.0124361	0.0102605	-0.0002432		316.8	0.00874182	-0.0276626	-0.0007385	-0.0056676
316.6	0.0345264	-0.0170912	0.0110105	-0.030818	0.0277704			316.6	0.0158107	0.00470342	0.0076007	0.0135276	0.0110105	0.00470342		316.6	0.00869918	-0.030818	-0.0031644	-0.0093141
316.4	0.0349014	-0.0155453	0.00932978	-0.0331732	0.0262134			316.4	0.0131364	0.00786194	0.00556112	0.0100715	0.00932978	0.00786194		316.4	0.0081344	-0.0331732	-0.0040939	-0.0121532
316.2	0.0354378	-0.0134757	0.0085613	-0.0343954	0.026196			316.2	0.0139685	0.00946884	0.0056253	0.0103389	0.0085613	0.00946884		316.2	0.0129637	-0.0343954	-0.0063852	-0.018237
316	0.0405678	-0.0099401	0.00686192	-0.0312696	0.0248154			316	0.0154619	0.00882024	0.00700988	0.00910486	0.00686192	0.00882024		316	0.0146049	-0.0312696	-0.0048883	-0.0178738
315.8	0.0456686	-0.008027	0.00623606	-0.0272356	0.0234132			315.8	0.0175743	0.00782658	0.00898346	0.0054572	0.00623606	0.00782658		315.8	0.0167207	-0.0272356	-0.0026999	-0.0170526
315.6	0.0478938	-0.0064945	0.00737518	-0.0213944	0.0216692			315.6	0.0204208	0.00919968	0.00925908	0.0020985	0.00737518	0.00919968		315.6	0.0169207	-0.0213944	-0.002601	-0.0167507
315.4	0.0475116	-0.0074187	0.00648494	-0.021055	0.0169803			315.4	0.0211582	0.00928422	0.00873114	0.00109701	0.00648494	0.00928422		315.4	0.0146665	-0.021055	-0.0047514	-0.0157212
315.2	0.045837	-0.0068742	0.00219676	-0.0227848	0.0106741			315.2	0.017075	0.00763702	0.00743846	0.00062678	0.00219676	0.00763702		315.2	0.0143013	-0.0227848	-0.0063762	-0.0162484
315	0.044009	-0.0067067	0.00124893	-0.0227594	0.0101612			315	0.0131594	0.00648432	0.011402	0.00040054	0.00124893	0.00648432		315	0.0163569	-0.0227594	-0.0052234	-0.0175461
314.8	0.0419122	-0.0101171	0.00246734	-0.0273876	0.0126488			314.8	0.0136933	0.00920492	0.0177575	0.00244436	0.00246734	0.00920492		314.8	0.0205952	-0.0273876	-0.0046279	-0.0212974
314.6	0.0394708	-0.0143158	0.0035081	-0.0302046	0.0132788			314.6	0.0122776	0.0128383	0.0220122	0.00398194	0.0035081	0.0128383		314.6	0.0255962	-0.0302046	-0.0072091	-0.0242418
314.4	0.0410054	-0.0160703	0.00597524	-0.03357	0.0127171			314.4	0.0117044	0.0134193	0.0244956	0.00385442	0.00597524	0.0134193		314.4	0.0275646	-0.03357	-0.0093906	-0.022713
314.2	0.0449064	-0.0143667	0.00508718	-0.0361344	0.0121237			314.2	0.0090124	0.0116133	0.024565	0.0020848	0.00508718	0.0116133		314.2	0.027191	-0.0361344	-0.0098165	-0.0202642
314	0.0469908	-0.0146286	0.00093506	-0.0386206	0.00849356			314	0.0043807	0.00787502	0.0239128	-0.0025784	0.00093506	0.00787502		314	0.0310846	-0.0386206	-0.0090833	-0.0200914
313.8	0.0456838	-0.0170407	-0.0060633	-0.040045	0.0010173			313.8	0.00029144	0.0043749	0.0216478	-0.0080752	-0.0060633	0.0043749		313.8	0.0310444	-0.040045	-0.0099846	-0.0179199
313.6	0.0448856	-0.0177994	-0.0107109	-0.0414366	-0.0045763			313.6	-0.0038226	0.00271866	0.0192019	-0.0121277	-0.0107109	0.00271866		313.6	0.0337662	-0.0414366	-0.010069	-0.0184238
313.4	0.0445034	-0.0183947	-0.008899	-0.0382506	-0.0038176			313.4	-0.0055247	0.00507542	0.0194552	-0.0121682	-0.008899	0.00507542		313.4	0.0355818	-0.0382506	-0.0091627	-0.0202824
313.2	0.0414642	-0.0144173	-0.0073714	-0.0361098	-0.0033436			313.2	-0.0072828	0.00675496	0.020635	-0.011588	-0.0073714	0.00675496		313.2	0.0364578	-0.0361098	-0.0070569	-0.0191791
313	0.0402282	-0.013189	-0.0072566	-0.0361044	-0.0032774			313	-0.0067811	0.00776744	0.0246218	-0.01073	-0.0072566	0.00776744		313	0.0336216	-0.0361044	-0.0069365	-0.0183041
312.8	0.0357616	-0.0108893	-0.0076252	-0.0343332	-0.0027609			312.8	-0.0053905	0.0089124	0.0253454	-0.0117025	-0.0076252	0.0089124		312.8	0.0318122	-0.0343332	-0.0047377	-0.0189024
312.6	0.029805	-0.0098295	-0.007004	-0.033944	-0.0021305			312.6	-0.0041114	0.0114454	0.027493	-0.0136247	-0.007004	0.0114454		312.6	0.0272872	-0.033944	-0.0051356	-0.021996
312.4	0.0241738	-0.0094101	-0.006715	-0.0339734	-0.0009711			312.4	-0.0016385	0.0127663	0.0322472	-0.0140793	-0.006715	0.0127663		312.4	0.0234392	-0.0339734	-0.003327	-0.0209198
312.2	0.0222438	-0.0076472	-0.0076274	-0.0375328	-0.0008304			312.2	-0.0010776	0.0142333	0.0349068	-0.0144877	-0.0076274	0.0142333		312.2	0.0226924	-0.0375328	-0.0012757	-0.0189076
312	0.0196546	-0.0066122	-0.0089801	-0.0350654	-0.0010055			312	-0.0018862	0.0128288	0.0329872	-0.0137401	-0.0089801	0.0128288		312	0.0222932	-0.0350654	0.00104528	-0.0189946
311.8	0.016571	-0.0067626	-0.0066746	-0.032034	0.00140803			311.8	-0.0006092	0.0131531	0.033145	-0.0120801	-0.0066746	0.0131531		311.8	0.0187929	-0.032034	0.00089493	-0.0176579
311.6	0.0129527	-0.0074925	-0.0040118	-0.0318866	0.002126			311.6	-0.0004436	0.015532	0.0326872	-0.0088236	-0.0040118	0.015532		311.6	0.0155407	-0.0318866	0.00120127	-0.0162083
311.4	0.0121624	-0.0072192	-0.0043335	-0.0298842	-0.0014809			311.4	-0.0010636	0.0176433	0.028542	-0.0098018	-0.0043335	0.0176433		311.4	0.0138736	-0.0298842	0.0007577	-0.0149884
311.2	0.0150904	-0.0076099	-0.0054958	-0.02702	-0.0017725			311.2	-0.0004935	0.0207216	0.02576	-0.0090049	-0.0054958	0.0207216		311.2	0.0153783	-0.02702	0.00248698	-0.0123423
311	0.0149766	-0.0052408	-0.0043254	-0.02675	-0.0020856			311	0.00236486	0.0231994	0.0270134	-0.009002	-0.0043254	0.0231994		311	0.0174514	-0.02675	0.00675796	-0.0090237
310.8	0.0142198	-0.0034914	-0.0050322	-0.0261362	-0.0028931			310.8	0.0036001	0.0236318	0.0291158	-0.0076453	-0.0050322	0.0236318		310.8	0.0181341	-0.0261362	0.00745986	-0.0103293
310.6	0.0142809	-0.0014346	-0.003674	-0.0255244	-0.0052879			310.6	-0.0005725	0.0257576	0.0300862	-0.0090235	-0.003674	0.0257576		310.6	0.0157772	-0.0255244	0.00563538	-0.0107183
310.4	0.0135935	-0.000655	-0.0011388	-0.025264	-0.0049771			310.4	-0.0010321	0.0284034	0.0286444	-0.0089288	-0.0011388	0.0284034		310.4	0.0156459	-0.025264	0.00384374	-0.0108094
310.2	0.0147033	-0.0022859	-0.0002687	-0.0260538	-0.0052714			310.2	0.00020899	0.028018	0.0297366	-0.0067497	-0.0002687	0.028018		310.2	0.0137925	-0.0260538	0.00063151	-0.0119332
310	0.0101292	-0.0067458	0.00186483	-0.0249624	-0.0073806			310	-0.0011095	0.0270998	0.0316742	-0.0036315	0.00186483	0.0270998		310	0.0122247	-0.0249624	-0.0033685	-0.0147792
309.8	0.00657654	-0.0099568	0.00354278	-0.0247106	-0.0076383			309.8	-0.0006915	0.0275652	0.0321728	0.00094315	0.00354278	0.0275652		309.8	0.0113765	-0.0247106	-0.0085998	-0.0174908
309.6	0.00579538	-0.01174	0.0028298	-0.0217226	-0.0081055			309.6	-0.0008051	0.026306	0.029441	0.00248636	0.0028298	0.026306		309.6	0.0071673	-0.0217226	-0.0085348	-0.0169869
309.4	0.00331676	-0.010342	0.00452896	-0.0241624	-0.0052819			309.4	0.00226628	0.0281084	0.030919	0.0041951	0.00452896	0.0281084		309.4	0.00379872	-0.0241624	-0.0044152	-0.0110055
309.2	0.00119359	-0.0105241	0.00643392	-0.029698	-0.0028612			309.2	0.00425914	0.029127	0.0319446	0.00699402	0.00643392	0.029127		309.2	0.00132584	-0.029698	-0.005517	-0.0119233
309	0.00180145	-0.0103978	0.0119881	-0.0326216	-0.0011566			309	0.00659718	0.0317144	0.0350416	0.0138894	0.0119881	0.0317144		309	0.00185338	-0.0326216	-0.0081785	-0.0164274
308.8	0.00180135	-0.0093679	0.0175088	-0.0362984	0.00017003			308.8	0.00648666	0.0353058	0.0358472	0.0178667	0.0175088	0.0353058		308.8	0.00342052	-0.0362984	-0.01089	-0.0179753
308.6	0.0010557	-0.0083004	0.023602	-0.0352602	0.00571482			308.6	0.00840148	0.0411168	0.0360648	0.0219758	0.023602	0.0411168		308.6	0.00591252	-0.0352602	-0.0125871	-0.0157038
308.4	0.00246648	-0.0066235	0.0278236	-0.0356742	0.00952			308.4	0.0126795	0.0463436	0.0372066	0.0265816	0.0278236	0.0463436		308.4	0.00863042	-0.0356742	-0.0140576	-0.0169129
308.2	0.0008872	-0.0073345	0.0288288	-0.0293396	0.0086793			308.2	0.0155739	0.0498988	0.0366102	0.026531	0.0288288	0.0498988		308.2	0.00717296	-0.0293396	-0.0139135	-0.0187389
308	0.00252756	-0.0039567	0.0299552	-0.0256116	0.00787654			308	0.0213334	0.0528542	0.0350596	0.028589	0.0299552	0.0528542		308	0.00663472	-0.0256116	-0.0092548	-0.0175327
307.8	0.00135941	-0.0015248	0.028136	-0.0261024	0.0027151			307.8	0.021458	0.0524468	0.0320174	0.0267452	0.028136	0.0524468		307.8	0.00583312	-0.0261024	-0.0080903	-0.0164721
307.6	-0.0057057	-0.0004233	0.0278004	-0.0266436	-0.001087			307.6	0.0239076	0.0547284	0.0308962	0.0260296	0.0278004	0.0547284		307.6	0.0063326	-0.0266436	-0.0093529	-0.0178889
307.4	-0.0106602	-0.001382	0.0283716	-0.0250546	0.00086258			307.4	0.0263942	0.0582842	0.032219	0.0269594	0.0283716	0.0582842		307.4	0.00639078	-0.0250546	-0.0112489	-0.0201834
307.2	-0.0126724	-0.001829	0.0324136	-0.0237132	0.00632828			307.2	0.0296232	0.0624868	0.0339522	0.0311086	0.0324136	0.0624868		307.2	0.00822388	-0.0237132	-0.0115285	-0.023772
307	-0.0130785	-0.0041841	0.0372952	-0.022089	0.01035			307	0.0325022	0.0595822	0.0321716	0.0332526	0.0372952	0.0595822		307	0.00747834	-0.022089	-0.0125988	-0.0257112
306.8	-0.0167933	-0.0093544	0.0411978	-0.0220364	0.0158842			306.8	0.035636	0.059623	0.0346072	0.0345286	0.0411978	0.059623		306.8	0.00715026	-0.0220364	-0.0142345	-0.0271744
306.6	-0.0191056	-0.0112043	0.0443954	-0.0249932	0.0152466			306.6	0.0370368	0.0571032	0.0347906	0.034377	0.0443954	0.0571032		306.6	0.00460704	-0.0249932	-0.0151054	-0.0257288
306.4	-0.0214796	-0.0083474	0.047746	-0.0248182	0.0135359			306.4	0.0359758	0.051012	0.032699	0.0344458	0.047746	0.051012		306.4	0.00380646	-0.0248182	-0.0142545	-0.0214102
306.2	-0.018976	-0.0061269	0.0508482	-0.021602	0.0108966			306.2	0.0350516	0.0475098	0.031618	0.036	0.0508482	0.0475098		306.2	0.00529094	-0.021602	-0.0152203	-0.0215126
306	-0.0171098	-0.0045555	0.0513184	-0.0203428	0.00740158			306	0.034732	0.0430352	0.0314384	0.0380244	0.0513184	0.0430352		306	0.00667388	-0.0203428	-0.0161365	-0.0211312
305.8	-0.0139682	-0.0037856	0.050754	-0.0198454	0.00436158			305.8	0.0352406	0.0415284	0.03116	0.0399812	0.050754	0.0415284		305.8	0.00582022	-0.0198454	-0.0160027	-0.0191198
305.6	-0.0116133	-0.0009099	0.0498006	-0.0178236	0.00185303			305.6	0.037913	0.040733	0.0298908	0.0401742	0.0498006	0.040733		305.6	0.00486242	-0.0178236	-0.0174233	-0.019338
305.4	-0.0090713	0.00320404	0.0469228	-0.0159889	0.00059845			305.4	0.041012	0.0417222	0.029146	0.0401126	0.0469228	0.0417222		305.4	0.00547958	-0.0159889	-0.01867	-0.020198
305.2	-0.0063418	0.00772074	0.0486576	-0.016227	-0.0008695			305.2	0.0445378	0.0422406	0.0318994	0.0398928	0.0486576	0.0422406		305.2	0.00551768	-0.016227	-0.0165248	-0.0189637
305	-0.0057627	0.0108087	0.0523576	-0.0165754	-0.0001375			305	0.0491058	0.0445338	0.036587	0.0423836	0.0523576	0.0445338		305	0.00732356	-0.0165754	-0.0174794	-0.0200278
304.8	-0.0057391	0.0124419	0.0539348	-0.0181336	0.00173935			304.8	0.0484558	0.0441906	0.0390182	0.043992	0.0539348	0.0441906		304.8	0.00701416	-0.0181336	-0.0155163	-0.020242
304.6	-0.0064168	0.0142633	0.0571204	-0.0210538	0.00320002			304.6	0.0491314	0.0423382	0.0392594	0.044815	0.0571204	0.0423382		304.6	0.00364558	-0.0210538	-0.016425	-0.0191369
304.4	-0.008443	0.0141586	0.058352	-0.0243854	0.00608546			304.4	0.0506974	0.0427526	0.0391286	0.04601	0.058352	0.0427526		304.4	0.00077296	-0.0243854	-0.0207892	-0.0214488
304.2	-0.0083081	0.0127946	0.0590822	-0.0258114	0.00789428			304.2	0.050509	0.0430966	0.0398918	0.0487118	0.0590822	0.0430966		304.2	0.00130102	-0.0258114	-0.0235616	-0.0234856
304	-0.0058769	0.015278	0.0587136	-0.0268648	0.0105336			304	0.0513456	0.0441872	0.0405418	0.0529374	0.0587136	0.0441872		304	0.0046432	-0.0268648	-0.0195034	-0.0214896
303.8	-0.0033057	0.0163409	0.0594038	-0.0250548	0.0153225			303.8	0.054852	0.046268	0.0427496	0.0567096	0.0594038	0.046268		303.8	0.00605342	-0.0250548	-0.015608	-0.0204704
303.6	-0.0038683	0.0160007	0.0563868	-0.0240568	0.0143128			303.6	0.0540512	0.045386	0.0423246	0.0557454	0.0563868	0.045386		303.6	0.00357946	-0.0240568	-0.0145818	-0.0172614
303.4	-0.0021661	0.0164259	0.0517244	-0.0244674	0.0116522			303.4	0.0550756	0.0439706	0.0391002	0.0539792	0.0517244	0.0439706		303.4	0.00155528	-0.0244674	-0.012406	-0.0144892
303.2	0.00042699	0.0177511	0.0483242	-0.0223088	0.00904074			303.2	0.0538984	0.0409538	0.0358784	0.0512306	0.0483242	0.0409538		303.2	0.00016703	-0.0223088	-0.0084936	-0.0098983
303	0.00103439	0.0174143	0.0462838	-0.0217758	0.00907888			303	0.0529912	0.0394462	0.0384414	0.0502052	0.0462838	0.0394462		303	0.00096329	-0.0217758	-0.0069074	-0.0066703
302.8	0.00183807	0.0153985	0.0468294	-0.0233826	0.00907028			302.8	0.0502896	0.0396694	0.0421408	0.0515272	0.0468294	0.0396694		302.8	0.00561544	-0.0233826	-0.009557	-0.0097769
302.6	-0.0009726	0.0140983	0.0468476	-0.020672	0.00518342			302.6	0.0449488	0.0374044	0.0408898	0.0505806	0.0468476	0.0374044		302.6	0.00862504	-0.020672	-0.0106562	-0.0094081
302.4	-0.00144	0.0165577	0.0452116	-0.0192514	0.00206944			302.4	0.0442732	0.03652	0.0398946	0.0482258	0.0452116	0.03652		302.4	0.00885214	-0.0192514	-0.0073967	-0.0061691
302.2	-0.0042839	0.0181472	0.044533	-0.0194142	0.00011795			302.2	0.0436178	0.0370972	0.0372804	0.0456052	0.044533	0.0370972		302.2	0.00775502	-0.0194142	-0.0033416	-0.0017408
302	-0.0036926	0.0194177	0.043503	-0.0187408	-0.0014576			302	0.0439256	0.0378374	0.0387104	0.0461522	0.043503	0.0378374		302	0.00909774	-0.0187408	0.00163951	-0.000144
301.8	-0.0020655	0.019954	0.0441324	-0.0192755	-0.0024513			301.8	0.0461104	0.0387338	0.0391058	0.0450634	0.0441324	0.0387338		301.8	0.00939306	-0.0192755	0.00690842	0.00086075
301.6	-0.001405	0.025151	0.0413746	-0.0196978	-0.0026807			301.6	0.0478856	0.0372432	0.0375738	0.0462036	0.0413746	0.0372432		301.6	0.0119388	-0.0196978	0.0120392	0.00590912
301.4	-0.0019513	0.0264412	0.0404786	-0.0199034	-0.0018739			301.4	0.0474732	0.037418	0.0378976	0.0483978	0.0404786	0.037418		301.4	0.0131486	-0.0199034	0.0119465	0.00592514
301.2	-0.0021212	0.0255172	0.041735	-0.0166425	-0.0002481			301.2	0.046663	0.0367714	0.0384944	0.0501798	0.041735	0.0367714		301.2	0.0111696	-0.0166425	0.0106644	0.00503266
301	-0.0006853	0.026626	0.043154	-0.0154478	0.00264012			301	0.0464558	0.0377116	0.0389918	0.0537828	0.043154	0.0377116		301	0.0130469	-0.0154478	0.011738	0.00626816
300.8	0.00160187	0.0268022	0.047511	-0.0141614	0.0032699			300.8	0.0452184	0.0392732	0.043902	0.059143	0.047511	0.0392732		300.8	0.0136258	-0.0141614	0.0137695	0.0106617
300.6	0.00472066	0.029057	0.0507568	-0.0144201	0.00328516			300.6	0.0444066	0.038954	0.0461456	0.0650298	0.0507568	0.038954		300.6	0.0173537	-0.0144201	0.0165519	0.0148067
300.4	0.00688776	0.0319398	0.049787	-0.0159071	0.00272904			300.4	0.0417268	0.0419548	0.0500902	0.0665166	0.049787	0.0419548		300.4	0.0218266	-0.0159071	0.0189895	0.0190452
300.2	0.014343	0.0344468	0.0496056	-0.0150649	0.00013123			300.2	0.0394366	0.0447158	0.052782	0.0650828	0.0496056	0.0447158		300.2	0.0234498	-0.0150649	0.0202698	0.0211582
300	0.0205606	0.0368924	0.0493372	-0.010133	-0.0024512			300	0.0375752	0.0450474	0.0505428	0.0638042	0.0493372	0.0450474		300	0.0251826	-0.010133	0.019389	0.0257498
299.8	0.0248572	0.0393122	0.0492658	-0.0059466	0.00171956			299.8	0.0396372	0.0477668	0.0535542	0.0671454	0.0492658	0.0477668		299.8	0.0295076	-0.0059466	0.0188607	0.0275786
299.6	0.02437	0.0367024	0.0455682	-0.008473	0.00146647			299.6	0.040755	0.0503558	0.0529886	0.0669678	0.0455682	0.0503558		299.6	0.0326048	-0.008473	0.0207574	0.0297802
299.4	0.0257504	0.0341748	0.0425386	-0.0086333	0.00132085			299.4	0.0372556	0.0510552	0.0488258	0.0649412	0.0425386	0.0510552		299.4	0.0320076	-0.0086333	0.025475	0.032227
299.2	0.0286984	0.035592	0.0452384	-0.0064116	0.00195282			299.2	0.0369558	0.0538674	0.0448616	0.0654212	0.0452384	0.0538674		299.2	0.0333988	-0.0064116	0.0293784	0.034437
299	0.0292286	0.0331512	0.052948	-0.0011031	0.00425828			299	0.038931	0.0604154	0.0461698	0.069606	0.052948	0.0604154		299	0.0351544	-0.0011031	0.0315958	0.0357832
298.8	0.0259656	0.0297808	0.0598036	-0.0008151	0.00935094			298.8	0.0427396	0.0689944	0.051632	0.0754918	0.0598036	0.0689944		298.8	0.0354588	-0.0008151	0.0328494	0.0393234
298.6	0.0283248	0.026386	0.0622586	-0.001624	0.0146764			298.6	0.0462686	0.0754564	0.0569982	0.080528	0.0622586	0.0754564		298.6	0.0359804	-0.001624	0.0336	0.0416604
298.4	0.0298668	0.0217432	0.0596304	-0.0023368	0.012868			298.4	0.0446954	0.0762542	0.058158	0.0834432	0.0596304	0.0762542		298.4	0.036871	-0.0023368	0.0348596	0.045306
298.2	0.0308434	0.0199294	0.0606162	-0.00317	0.0121016			298.2	0.0477774	0.076887	0.0604066	0.0838852	0.0606162	0.076887		298.2	0.0378472	-0.00317	0.033558	0.0456854
298	0.0291938	0.0193557	0.0599628	-0.0032697	0.0103751			298	0.0489858	0.0764074	0.0613104	0.081104	0.0599628	0.0764074		298	0.0400626	-0.0032697	0.034537	0.047604
297.8	0.0289762	0.0220736	0.061579	-0.0009017	0.00597086			297.8	0.0495262	0.0747922	0.0627616	0.0803184	0.061579	0.0747922		297.8	0.0441786	-0.0009017	0.0371136	0.0499572
297.6	0.0275222	0.027195	0.063795	0.00084829	0.00526468			297.6	0.0494516	0.074322	0.0643082	0.0817478	0.063795	0.074322		297.6	0.0472214	0.00084829	0.0402366	0.0538554
297.4	0.0284616	0.0291534	0.0658798	0.00303838	0.00329096			297.4	0.0510178	0.0708244	0.0646522	0.0809268	0.0658798	0.0708244		297.4	0.0474398	0.00303838	0.0411622	0.05732
297.2	0.02918	0.0316026	0.0706542	0.00833262	0.00434388			297.2	0.0539574	0.0717604	0.0652938	0.082268	0.0706542	0.0717604		297.2	0.0449606	0.00833262	0.0404238	0.0591062
297	0.0291522	0.0348356	0.0743046	0.0106059	0.00582768			297	0.056515	0.07319	0.0689328	0.0859452	0.0743046	0.07319		297	0.0456126	0.0106059	0.040441	0.059263
296.8	0.0291268	0.038656	0.0796942	0.010068	0.011062			296.8	0.0583	0.0765148	0.074581	0.0905414	0.0796942	0.0765148		296.8	0.0462648	0.010068	0.0406154	0.0634894
296.6	0.0304508	0.0412012	0.0833516	0.00928848	0.0157333			296.6	0.0582882	0.078935	0.0776502	0.0930302	0.0833516	0.078935		296.6	0.0479496	0.00928848	0.0400214	0.0642288
296.4	0.0295346	0.0423422	0.0853214	0.00770828	0.020886			296.4	0.061874	0.0804812	0.0804584	0.095547	0.0853214	0.0804812		296.4	0.0506024	0.00770828	0.0415676	0.0623924
296.2	0.027478	0.0414432	0.0916792	0.0062646	0.0246706			296.2	0.0660434	0.0838128	0.0845872	0.0969382	0.0916792	0.0838128		296.2	0.0492998	0.0062646	0.0442758	0.065777
296	0.024132	0.0447396	0.0946182	0.005313	0.0302164			296	0.068737	0.0858018	0.0877128	0.098042	0.0946182	0.0858018		296	0.0485714	0.005313	0.0474378	0.0693958
295.8	0.0198204	0.0456044	0.0973388	0.00574152	0.0352306			295.8	0.0673604	0.0878698	0.0900618	0.0996734	0.0973388	0.0878698		295.8	0.0455986	0.00574152	0.0470548	0.070233
295.6	0.0188716	0.0460974	0.0973194	0.011297	0.0389082			295.6	0.0639052	0.085088	0.095018	0.101265	0.0973194	0.085088		295.6	0.0447936	0.011297	0.0456832	0.0707138
295.4	0.0168827	0.0479916	0.0965548	0.0150289	0.0406474			295.4	0.0622056	0.0828934	0.096885	0.10233	0.0965548	0.0828934		295.4	0.0449176	0.0150289	0.0432888	0.0691148
295.2	0.0137584	0.0544766	0.0976712	0.0188529	0.0412932			295.2	0.063496	0.0815818	0.0987614	0.103391	0.0976712	0.0815818		295.2	0.042292	0.0188529	0.0441206	0.07484
295	0.0100298	0.0548016	0.100333	0.0208666	0.0413618			295	0.0657804	0.0835852	0.102011	0.103803	0.100333	0.0835852		295	0.0403284	0.0208666	0.0441756	0.0771894
294.8	0.0081775	0.0555722	0.101802	0.0222334	0.042841			294.8	0.0670652	0.0822414	0.101768	0.100759	0.101802	0.0822414		294.8	0.0359144	0.0222334	0.0451914	0.0808552
294.6	0.00931554	0.0586972	0.103061	0.0229086	0.0451478			294.6	0.0690048	0.0839044	0.103958	0.101016	0.103061	0.0839044		294.6	0.0357036	0.0229086	0.0474716	0.084071
294.4	0.0103164	0.0602638	0.101898	0.0265494	0.0462634			294.4	0.0706136	0.0848778	0.105551	0.101424	0.101898	0.0848778		294.4	0.0387194	0.0265494	0.0487198	0.0857914
294.2	0.0138985	0.0609456	0.100015	0.0291468	0.0485394			294.2	0.0699586	0.0842734	0.102207	0.0989186	0.100015	0.0842734		294.2	0.0403468	0.0291468	0.0474016	0.0855994
294	0.0136437	0.060701	0.101429	0.0306234	0.0515534			294	0.073747	0.086015	0.102498	0.0984518	0.101429	0.086015		294	0.039062	0.0306234	0.0452022	0.0813172
293.8	0.0118225	0.0642432	0.103093	0.0338014	0.0545426			293.8	0.0780772	0.0872868	0.104125	0.100214	0.103093	0.0872868		293.8	0.037966	0.0338014	0.0471558	0.0825576
293.6	0.00490636	0.068384	0.105458	0.039337	0.054782			293.6	0.0811232	0.0872358	0.105324	0.103236	0.105458	0.0872358		293.6	0.0401214	0.039337	0.0498308	0.0861416
293.4	-6.775e-05	0.0710902	0.107028	0.0380016	0.0596502			293.4	0.0872938	0.087529	0.109074	0.106678	0.107028	0.087529		293.4	0.0424008	0.0380016	0.0543214	0.0919092
293.2	-0.0034948	0.0723988	0.104314	0.037992	0.0607196			293.2	0.0927498	0.0879622	0.112407	0.107464	0.104314	0.0879622		293.2	0.0421356	0.037992	0.0572272	0.0926098
293	-0.003484	0.0753442	0.103424	0.038401	0.0630468			293	0.0962176	0.0882102	0.114645	0.109106	0.103424	0.0882102		293	0.0436158	0.038401	0.0577902	0.0930968
292.8	-0.0020489	0.0828074	0.104014	0.0403232	0.065167			292.8	0.102125	0.0869228	0.116221	0.1128	0.104014	0.0869228		292.8	0.0459656	0.0403232	0.057173	0.0950518
292.6	-0.0014637	0.0872234	0.108862	0.03939	0.0731126			292.6	0.112632	0.0909894	0.124245	0.119561	0.108862	0.0909894		292.6	0.0490714	0.03939	0.0576316	0.0960582
292.4	-0.0010375	0.0883858	0.108826	0.0377046	0.0784736			292.4	0.116364	0.0915922	0.127433	0.120744	0.108826	0.0915922		292.4	0.0540662	0.0377046	0.0538838	0.094917
292.2	0.0042278	0.0859622	0.10822	0.0367976	0.0800314			292.2	0.114016	0.0856196	0.126573	0.119397	0.10822	0.0856196		292.2	0.0577188	0.0367976	0.051803	0.0932922
292	0.00821644	0.0875218	0.110276	0.0406056	0.080561			292	0.11256	0.0796624	0.125397	0.118472	0.110276	0.0796624		292	0.0610114	0.0406056	0.053152	0.0924104
291.8	0.00654434	0.0914948	0.111696	0.0436824	0.0835212			291.8	0.112082	0.076265	0.123611	0.119591	0.111696	0.076265		291.8	0.064763	0.0436824	0.053595	0.091952
291.6	0.00702932	0.0930844	0.109593	0.0459896	0.0855946			291.6	0.107508	0.07442	0.124226	0.118429	0.109593	0.07442		291.6	0.0648292	0.0459896	0.056112	0.093521
291.4	0.00823304	0.0951528	0.109562	0.0523508	0.0901136			291.4	0.105505	0.075279	0.127103	0.123694	0.109562	0.075279		291.4	0.0666132	0.0523508	0.057072	0.094422
291.2	0.00650278	0.0911934	0.11369	0.0540378	0.0966664			291.2	0.1074	0.078816	0.132451	0.130956	0.11369	0.078816		291.2	0.064687	0.0540378	0.0508964	0.0879188
291	0.0106029	0.0916422	0.119505	0.052796	0.103934			291	0.113406	0.0846598	0.137952	0.134926	0.119505	0.0846598		291	0.0606526	0.052796	0.0467424	0.0842734
290.8	0.00934836	0.092987	0.120287	0.049991	0.108083			290.8	0.118562	0.0907196	0.140468	0.136498	0.120287	0.0907196		290.8	0.056526	0.049991	0.0457644	0.082946
290.6	0.00747034	0.0936184	0.119089	0.0445956	0.109707			290.6	0.120998	0.0937256	0.139975	0.136549	0.119089	0.0937256		290.6	0.055438	0.0445956	0.0449238	0.0821152
290.4	0.00884634	0.0951634	0.117582	0.041606	0.112213			290.4	0.122153	0.0939382	0.13893	0.135838	0.117582	0.0939382		290.4	0.056452	0.041606	0.0453282	0.0836626
290.2	0.0107897	0.0992294	0.117785	0.041807	0.114252			290.2	0.125193	0.0951086	0.13789	0.135629	0.117785	0.0951086		290.2	0.0592504	0.041807	0.0490656	0.0842472
290	0.00923182	0.105404	0.120282	0.0413918	0.115175			290	0.128681	0.0949682	0.138086	0.135618	0.120282	0.0949682		290	0.0659558	0.0413918	0.0551378	0.0867454
289.8	0.00992584	0.111052	0.124936	0.0443782	0.117115			289.8	0.132262	0.0979802	0.140993	0.139146	0.124936	0.0979802		289.8	0.073001	0.0443782	0.0599154	0.0903514
289.6	0.0127254	0.117932	0.124762	0.0467532	0.118381			289.6	0.131308	0.0970296	0.139323	0.142189	0.124762	0.0970296		289.6	0.0753606	0.0467532	0.0604814	0.0906822
289.4	0.0178829	0.123398	0.123051	0.0509176	0.118346			289.4	0.130337	0.0964072	0.137462	0.14336	0.123051	0.0964072		289.4	0.0743458	0.0509176	0.0615348	0.0846116
289.2	0.025237	0.126829	0.121601	0.0516228	0.118654			289.2	0.134788	0.0964876	0.137005	0.145164	0.121601	0.0964876		289.2	0.0760072	0.0516228	0.0630876	0.081825
289	0.0312278	0.130076	0.121025	0.0474332	0.11963			289	0.139935	0.0989446	0.137363	0.149853	0.121025	0.0989446		289	0.0798466	0.0474332	0.0653698	0.081629
288.8	0.0358502	0.130631	0.123753	0.045746	0.121119			288.8	0.144553	0.101293	0.137643	0.153896	0.123753	0.101293		288.8	0.0816978	0.045746	0.0656138	0.0786
288.6	0.0405904	0.130742	0.122894	0.0494254	0.123986			288.6	0.149369	0.101712	0.139996	0.156498	0.122894	0.101712		288.6	0.082324	0.0494254	0.0624068	0.0722492
288.4	0.0455068	0.133059	0.122178	0.0516424	0.128277			288.4	0.149241	0.101911	0.141078	0.158555	0.122178	0.101911		288.4	0.083247	0.0516424	0.0604722	0.0679704
288.2	0.047071	0.137629	0.120203	0.050785	0.134869			288.2	0.150093	0.104998	0.143855	0.164448	0.120203	0.104998		288.2	0.0848124	0.050785	0.0580566	0.064164
288	0.0470994	0.141774	0.118917	0.050214	0.139836			288	0.15035	0.104569	0.143812	0.166278	0.118917	0.104569		288	0.0875198	0.050214	0.0570892	0.0632864
287.8	0.0454854	0.1455	0.119682	0.0512936	0.143965			287.8	0.149232	0.104195	0.14376	0.165526	0.119682	0.104195		287.8	0.0880994	0.0512936	0.0600572	0.0635464
287.6	0.0427162	0.146671	0.120728	0.050957	0.14746			287.6	0.151979	0.103655	0.146508	0.164612	0.120728	0.103655		287.6	0.087678	0.050957	0.065112	0.0649566
287.4	0.0412018	0.147473	0.120667	0.0510516	0.148475			287.4	0.152514	0.0998542	0.147605	0.163337	0.120667	0.0998542		287.4	0.08823	0.0510516	0.0660036	0.0706502
287.2	0.0413084	0.149487	0.12139	0.052885	0.152117			287.2	0.152604	0.100377	0.150924	0.162539	0.12139	0.100377		287.2	0.089653	0.052885	0.0696514	0.0758946
287	0.0453988	0.150112	0.122873	0.052809	0.156812			287	0.157674	0.101617	0.154388	0.16319	0.122873	0.101617		287	0.0885216	0.052809	0.0711812	0.0733838
286.8	0.0504532	0.148429	0.124902	0.0546924	0.160291			286.8	0.162445	0.101096	0.157176	0.16767	0.124902	0.101096		286.8	0.0840526	0.0546924	0.0696294	0.0677224
286.6	0.0565064	0.147335	0.127678	0.0576824	0.159881			286.6	0.161164	0.104361	0.156006	0.169682	0.127678	0.104361		286.6	0.0849258	0.0576824	0.0684638	0.066443
286.4	0.061652	0.148417	0.130071	0.059565	0.161494			286.4	0.155767	0.104258	0.15616	0.170357	0.130071	0.104258		286.4	0.0864142	0.059565	0.0693018	0.06575
286.2	0.062737	0.147124	0.134933	0.0567754	0.16448			286.2	0.152533	0.107355	0.162432	0.172342	0.134933	0.107355		286.2	0.085757	0.0567754	0.0714788	0.0654096
286	0.064027	0.14503	0.137415	0.0549936	0.16558			286	0.150677	0.108616	0.165369	0.172989	0.137415	0.108616		286	0.0883046	0.0549936	0.0725294	0.0668116
285.8	0.066739	0.143398	0.138516	0.0561454	0.163772			285.8	0.147786	0.106638	0.167063	0.17179	0.138516	0.106638		285.8	0.0876352	0.0561454	0.0743734	0.0688756
285.6	0.0657916	0.145136	0.139016	0.0578304	0.164851			285.6	0.149078	0.108372	0.169568	0.171348	0.139016	0.108372		285.6	0.0848588	0.0578304	0.0760944	0.071667
285.4	0.0602576	0.148816	0.136363	0.0599766	0.168363			285.4	0.150578	0.110821	0.170797	0.169571	0.136363	0.110821		285.4	0.083521	0.0599766	0.0753798	0.0743924
285.2	0.0638664	0.154781	0.136254	0.0622478	0.172328			285.2	0.154177	0.118392	0.172053	0.169169	0.136254	0.118392		285.2	0.0792958	0.0622478	0.0769418	0.0741416
285	0.0664926	0.160571	0.139287	0.0642936	0.176844			285	0.157981	0.123717	0.173624	0.168858	0.139287	0.123717		285	0.0784126	0.0642936	0.0748148	0.0726538
284.8	0.0717792	0.166011	0.139616	0.0644388	0.179736			284.8	0.16146	0.126694	0.171358	0.166345	0.139616	0.126694		284.8	0.0796976	0.0644388	0.0742472	0.0718794
284.6	0.0749366	0.171123	0.136186	0.0650304	0.183383			284.6	0.163952	0.127973	0.170478	0.164045	0.136186	0.127973		284.6	0.0834714	0.0650304	0.0808658	0.0770584
284.4	0.0753806	0.173334	0.13433	0.0692862	0.185099			284.4	0.163707	0.128299	0.169687	0.161945	0.13433	0.128299		284.4	0.089342	0.0692862	0.0872358	0.0830382
284.2	0.0763362	0.17387	0.13361	0.0713966	0.186609			284.2	0.161866	0.131375	0.170364	0.160803	0.13361	0.131375		284.2	0.0940104	0.0713966	0.0948064	0.0858008
284	0.0821404	0.177121	0.134572	0.075687	0.190033			284	0.163047	0.135085	0.17236	0.162173	0.134572	0.135085		284	0.101067	0.075687	0.100977	0.087103
283.8	0.0850442	0.180352	0.134865	0.0753982	0.190436			283.8	0.164065	0.135979	0.175306	0.164606	0.134865	0.135979		283.8	0.106884	0.0753982	0.104024	0.0863204
283.6	0.0845548	0.179279	0.134501	0.0762348	0.190708			283.6	0.164925	0.133901	0.176146	0.163385	0.134501	0.133901		283.6	0.108205	0.0762348	0.101177	0.082567
283.4	0.0807404	0.178135	0.132044	0.0793182	0.192798			283.4	0.166533	0.13644	0.177651	0.162706	0.132044	0.13644		283.4	0.104995	0.0793182	0.10042	0.080912
283.2	0.0793714	0.179281	0.130533	0.0798248	0.195075			283.2	0.168048	0.140141	0.179722	0.164251	0.130533	0.140141		283.2	0.1009	0.0798248	0.0974158	0.082473
283	0.078712	0.178752	0.135304	0.082306	0.198939			283	0.171651	0.145975	0.183044	0.165936	0.135304	0.145975		283	0.100593	0.082306	0.0980848	0.0872944
282.8	0.0818614	0.178135	0.138369	0.0858112	0.20151			282.8	0.177712	0.150065	0.187141	0.169508	0.138369	0.150065		282.8	0.104659	0.0858112	0.100002	0.0920114
282.6	0.0835374	0.181099	0.140742	0.0890216	0.201438			282.6	0.182808	0.15567	0.191898	0.171481	0.140742	0.15567		282.6	0.105156	0.0890216	0.0991584	0.0969256
282.4	0.0832734	0.182988	0.143516	0.095926	0.203866			282.4	0.182791	0.162306	0.193499	0.172328	0.143516	0.162306		282.4	0.10447	0.095926	0.099005	0.10103
282.2	0.0832448	0.187011	0.143595	0.103205	0.20729			282.2	0.182983	0.167239	0.194925	0.172066	0.143595	0.167239		282.2	0.107686	0.103205	0.101074	0.10667
282	0.0809454	0.191866	0.146122	0.102823	0.209512			282	0.184428	0.170769	0.195958	0.17225	0.146122	0.170769		282	0.108249	0.102823	0.104028	0.113195
281.8	0.0814616	0.19694	0.150664	0.100348	0.210128			281.8	0.186853	0.172046	0.194965	0.169654	0.150664	0.172046		281.8	0.113113	0.100348	0.108236	0.119999
281.6	0.0817854	0.20019	0.154403	0.102072	0.208018			281.6	0.188197	0.171532	0.195127	0.168483	0.154403	0.171532		281.6	0.121731	0.102072	0.111764	0.123562
281.4	0.085491	0.200888	0.160771	0.108299	0.2085			281.4	0.195238	0.17232	0.196694	0.170896	0.160771	0.17232		281.4	0.131129	0.108299	0.115961	0.12769
281.2	0.0854402	0.198913	0.163726	0.109513	0.211468			281.2	0.200694	0.17294	0.197536	0.174559	0.163726	0.17294		281.2	0.139213	0.109513	0.116411	0.13096
281	0.0850426	0.201744	0.170002	0.113711	0.215916			281	0.208356	0.176062	0.199171	0.18012	0.170002	0.176062		281	0.146391	0.113711	0.115818	0.132598
280.8	0.083937	0.20456	0.178736	0.121743	0.223618			280.8	0.215524	0.185943	0.20348	0.188813	0.178736	0.185943		280.8	0.153736	0.121743	0.118532	0.13309
280.6	0.085962	0.209544	0.182632	0.129992	0.224634			280.6	0.219584	0.188627	0.20476	0.192649	0.182632	0.188627		280.6	0.154625	0.129992	0.120114	0.133781
280.4	0.0868052	0.212116	0.187142	0.136274	0.2277			280.4	0.222132	0.195049	0.204328	0.196553	0.187142	0.195049		280.4	0.156834	0.136274	0.121206	0.136612
280.2	0.0846142	0.215762	0.190283	0.139447	0.231194			280.2	0.218134	0.203572	0.204164	0.195511	0.190283	0.203572		280.2	0.163406	0.139447	0.125091	0.141977
280	0.0788266	0.21858	0.194769	0.147044	0.234472			280	0.22051	0.207272	0.205532	0.198099	0.194769	0.207272		280	0.167847	0.147044	0.129491	0.146508
279.8	0.0781702	0.218	0.200224	0.152343	0.234482			279.8	0.224526	0.213754	0.211246	0.203042	0.200224	0.213754		279.8	0.170246	0.152343	0.13274	0.148346
279.6	0.0806484	0.219172	0.206794	0.160053	0.23864			279.6	0.23417	0.221734	0.216482	0.210646	0.206794	0.221734		279.6	0.175303	0.160053	0.137578	0.153303
279.4	0.0837734	0.225502	0.21244	0.168114	0.242942			279.4	0.237838	0.226258	0.21664	0.21613	0.21244	0.226258		279.4	0.177599	0.168114	0.146726	0.166236
279.2	0.085242	0.233962	0.21639	0.174797	0.245744			279.2	0.243682	0.230634	0.21679	0.220236	0.21639	0.230634		279.2	0.180905	0.174797	0.154749	0.176875
279	0.0843506	0.241398	0.220868	0.17893	0.246244			279	0.247488	0.23321	0.217072	0.224168	0.220868	0.23321		279	0.186853	0.17893	0.160932	0.184403
278.8	0.0891928	0.248764	0.227462	0.179234	0.24397			278.8	0.252504	0.23828	0.22189	0.231186	0.227462	0.23828		278.8	0.195257	0.179234	0.16666	0.192429
278.6	0.090647	0.250408	0.23447	0.18142	0.241862			278.6	0.256762	0.23945	0.227122	0.234564	0.23447	0.23945		278.6	0.20672	0.18142	0.173969	0.201728
278.4	0.0922798	0.25489	0.238808	0.18903	0.242582			278.4	0.261052	0.237966	0.231672	0.236662	0.238808	0.237966		278.4	0.217188	0.18903	0.182276	0.213444
278.2	0.0864784	0.2551	0.249226	0.198257	0.24909			278.2	0.271546	0.24426	0.242234	0.248536	0.249226	0.24426		278.2	0.22567	0.198257	0.192736	0.223564
278	0.0834258	0.255328	0.261022	0.203232	0.25221			278	0.281892	0.250156	0.253806	0.256394	0.261022	0.250156		278	0.230538	0.203232	0.195754	0.232256
277.8	0.0862444	0.260564	0.26641	0.21039	0.255318			277.8	0.289852	0.256416	0.259454	0.26501	0.26641	0.256416		277.8	0.23374	0.21039	0.200336	0.242018
277.6	0.0885554	0.265892	0.27347	0.219214	0.260278			277.6	0.298208	0.26132	0.268414	0.273316	0.27347	0.26132		277.6	0.239258	0.219214	0.201684	0.249554
277.4	0.0879162	0.265106	0.280426	0.230766	0.260764			277.4	0.305606	0.266544	0.275292	0.280568	0.280426	0.266544		277.4	0.247596	0.230766	0.200458	0.255708
277.2	0.085973	0.264682	0.2871	0.240376	0.265642			277.2	0.312208	0.275954	0.282088	0.28321	0.2871	0.275954		277.2	0.25159	0.240376	0.203474	0.262394
277	0.0878168	0.26039	0.294594	0.248704	0.26896			277	0.324276	0.284976	0.287732	0.287296	0.294594	0.284976		277	0.256048	0.248704	0.208872	0.268668
276.8	0.091581	0.261536	0.300784	0.254186	0.26983			276.8	0.332984	0.2926	0.291702	0.294578	0.300784	0.2926		276.8	0.264332	0.254186	0.215978	0.274202
276.6	0.0931922	0.257332	0.307422	0.260502	0.272032			276.6	0.339506	0.295066	0.295766	0.29851	0.307422	0.295066		276.6	0.274912	0.260502	0.221374	0.27853
276.4	0.0953292	0.258514	0.316944	0.26572	0.274638			276.4	0.346654	0.300766	0.302862	0.304778	0.316944	0.300766		276.4	0.283098	0.26572	0.230698	0.286232
276.2	0.0960794	0.263254	0.322664	0.26978	0.275074			276.2	0.348202	0.308328	0.308856	0.308034	0.322664	0.308328		276.2	0.288368	0.26978	0.241182	0.295626
276	0.0945334	0.264092	0.326798	0.276614	0.273092			276	0.349424	0.309254	0.310422	0.309858	0.326798	0.309254		276	0.298766	0.276614	0.24921	0.304298
275.8	0.0954116	0.266544	0.331932	0.280168	0.272138			275.8	0.353776	0.307266	0.312186	0.313312	0.331932	0.307266		275.8	0.309608	0.280168	0.262434	0.31333
275.6	0.100572	0.267646	0.338388	0.287996	0.27575			275.6	0.361778	0.30842	0.3205	0.315784	0.338388	0.30842		275.6	0.319322	0.287996	0.27829	0.3211
275.4	0.107804	0.26925	0.347568	0.297516	0.28			275.4	0.37077	0.315664	0.325554	0.32158	0.347568	0.315664		275.4	0.33079	0.297516	0.291804	0.333878
275.2	0.109988	0.265198	0.355326	0.31024	0.28192			275.2	0.37676	0.324208	0.334612	0.331478	0.355326	0.324208		275.2	0.342696	0.31024	0.30009	0.33916
275	0.114238	0.262124	0.360964	0.323658	0.280154			275	0.378792	0.330154	0.342054	0.339352	0.360964	0.330154		275	0.351392	0.323658	0.309008	0.348622
274.8	0.117184	0.263714	0.365052	0.337226	0.28018			274.8	0.380002	0.33526	0.35025	0.344936	0.365052	0.33526		274.8	0.357658	0.337226	0.322888	0.35911
274.6	0.119655	0.269082	0.372644	0.35267	0.282354			274.6	0.38761	0.344802	0.364646	0.353976	0.372644	0.344802		274.6	0.361966	0.35267	0.336688	0.371636
274.4	0.124333	0.270792	0.378938	0.365674	0.28581			274.4	0.392672	0.355812	0.376562	0.361364	0.378938	0.355812		274.4	0.360022	0.365674	0.34581	0.382184
274.2	0.126966	0.268954	0.37925	0.374206	0.287124			274.2	0.400384	0.362516	0.387152	0.367998	0.37925	0.362516		274.2	0.361816	0.374206	0.353588	0.390892
274	0.127213	0.263752	0.382694	0.379964	0.2855			274	0.405566	0.367816	0.397092	0.374068	0.382694	0.367816		274	0.36584	0.379964	0.362162	0.400804
273.8	0.126651	0.260306	0.387394	0.387146	0.28181			273.8	0.406094	0.372716	0.40758	0.378688	0.387394	0.372716		273.8	0.372486	0.387146	0.373182	0.408874
273.6	0.131553	0.26091	0.39392	0.401536	0.27423			273.6	0.413928	0.373924	0.418492	0.384796	0.39392	0.373924		273.6	0.381192	0.401536	0.38717	0.420848
273.4	0.135115	0.261054	0.400926	0.406056	0.272088			273.4	0.42248	0.376874	0.42927	0.390928	0.400926	0.376874		273.4	0.39245	0.406056	0.397992	0.431266
273.2	0.133894	0.262492	0.403582	0.412304	0.272416			273.2	0.433292	0.378152	0.43527	0.390934	0.403582	0.378152		273.2	0.403084	0.412304	0.408786	0.443934
273	0.13257	0.26036	0.40941	0.42193	0.270856			273	0.442772	0.38288	0.441442	0.392236	0.40941	0.38288		273	0.410348	0.42193	0.4187	0.456196
272.8	0.129085	0.254758	0.412186	0.428916	0.265538			272.8	0.450634	0.384006	0.447408	0.39284	0.412186	0.384006		272.8	0.422132	0.428916	0.423602	0.46367
272.6	0.12407	0.249374	0.412498	0.438378	0.261228			272.6	0.456992	0.38615	0.457068	0.395622	0.412498	0.38615		272.6	0.431518	0.438378	0.428072	0.468252
272.4	0.11997	0.245884	0.419904	0.447744	0.26288			272.4	0.465994	0.396064	0.468824	0.405634	0.419904	0.396064		272.4	0.440262	0.447744	0.437964	0.474308
272.2	0.12199	0.24378	0.426286	0.463944	0.265018			272.2	0.47587	0.40753	0.477606	0.414944	0.426286	0.40753		272.2	0.4503	0.463944	0.452148	0.483392
272	0.126457	0.243448	0.433176	0.48094	0.265092			272	0.47979	0.417882	0.487104	0.428006	0.433176	0.417882		272	0.460226	0.48094	0.464634	0.491294
271.8	0.13036	0.237716	0.445518	0.495836	0.264692			271.8	0.485362	0.425044	0.495808	0.441542	0.445518	0.425044		271.8	0.471284	0.495836	0.477502	0.501348
271.6	0.136094	0.230142	0.452168	0.507012	0.261482			271.6	0.488164	0.425956	0.50078	0.447626	0.452168	0.425956		271.6	0.47928	0.507012	0.48927	0.511094
271.4	0.142673	0.22649	0.457882	0.517282	0.25812			271.4	0.49141	0.42929	0.503444	0.45253	0.457882	0.42929		271.4	0.484648	0.517282	0.504354	0.520604
271.2	0.145121	0.220842	0.46305	0.531132	0.25135			271.2	0.495918	0.432078	0.508866	0.457468	0.46305	0.432078		271.2	0.495986	0.531132	0.520742	0.528276
271	0.14863	0.216214	0.469188	0.539112	0.246778			271	0.501456	0.437622	0.513996	0.463372	0.469188	0.437622		271	0.509584	0.539112	0.53397	0.536778
270.8	0.152881	0.212832	0.47179	0.546266	0.242876			270.8	0.50454	0.43849	0.518586	0.465954	0.47179	0.43849		270.8	0.516396	0.546266	0.548514	0.550018
270.6	0.155987	0.208862	0.478956	0.553236	0.240208			270.6	0.510256	0.441508	0.527398	0.472566	0.478956	0.441508		270.6	0.525406	0.553236	0.561788	0.565526
270.4	0.156209	0.208082	0.485654	0.564144	0.235986			270.4	0.513564	0.445418	0.532426	0.481646	0.485654	0.445418		270.4	0.538258	0.564144	0.57522	0.57768
270.2	0.153509	0.207594	0.494212	0.580372	0.234264			270.2	0.522618	0.452376	0.542156	0.49154	0.494212	0.452376		270.2	0.550858	0.580372	0.58933	0.593098
270	0.156636	0.208052	0.504168	0.592518	0.23372			270	0.532956	0.460184	0.552002	0.504072	0.504168	0.460184		270	0.562486	0.592518	0.603482	0.60305
269.8	0.157121	0.210992	0.507058	0.608208	0.230352			269.8	0.539972	0.460538	0.553374	0.50863	0.507058	0.460538		269.8	0.574324	0.608208	0.61823	0.613614
269.6	0.159618	0.205486	0.508482	0.62403	0.228838			269.6	0.547702	0.461492	0.557104	0.516052	0.508482	0.461492		269.6	0.587768	0.62403	0.628496	0.62459
269.4	0.161005	0.199465	0.514662	0.637148	0.230622			269.4	0.558786	0.47004	0.565746	0.526112	0.514662	0.47004		269.4	0.595522	0.637148	0.64144	0.636084
269.2	0.157091	0.190278	0.522372	0.65125	0.231792			269.2	0.567324	0.478148	0.575884	0.536484	0.522372	0.478148		269.2	0.608722	0.65125	0.647712	0.643402
269	0.149003	0.18622	0.526476	0.662206	0.22545			269	0.571606	0.481758	0.582874	0.545748	0.526476	0.481758		269	0.621898	0.662206	0.648136	0.651194
268.8	0.139966	0.184953	0.532496	0.673266	0.218654			268.8	0.576544	0.488104	0.593894	0.550946	0.532496	0.488104		268.8	0.63635	0.673266	0.652974	0.6571
268.6	0.133215	0.187239	0.538212	0.686476	0.21393			268.6	0.586174	0.492278	0.606528	0.55582	0.538212	0.492278		268.6	0.648226	0.686476	0.667948	0.670958
268.4	0.128031	0.185154	0.54359	0.69981	0.212724			268.4	0.595624	0.498194	0.613384	0.560724	0.54359	0.498194		268.4	0.654116	0.69981	0.677828	0.681622
268.2	0.119714	0.177445	0.54914	0.70638	0.208364			268.2	0.604182	0.50251	0.61972	0.564952	0.54914	0.50251		268.2	0.660814	0.70638	0.683758	0.691242
268	0.116067	0.167189	0.551546	0.70919	0.198129			268	0.609684	0.502924	0.622326	0.568414	0.551546	0.502924		268	0.673038	0.70919	0.685234	0.69883
267.8	0.118919	0.158894	0.55804	0.711204	0.187166			267.8	0.616322	0.50619	0.62685	0.571672	0.55804	0.50619		267.8	0.688742	0.711204	0.690966	0.707434
267.6	0.124342	0.154851	0.566792	0.718814	0.178037			267.6	0.622906	0.509512	0.63146	0.578278	0.566792	0.509512		267.6	0.707538	0.718814	0.700706	0.718748
267.4	0.126562	0.151535	0.571158	0.726534	0.169225			267.4	0.627412	0.50925	0.632262	0.578934	0.571158	0.50925		267.4	0.722842	0.726534	0.708834	0.729466
267.2	0.128451	0.149144	0.572914	0.731928	0.162477			267.2	0.638468	0.511784	0.635478	0.583762	0.572914	0.511784		267.2	0.740542	0.731928	0.716162	0.742178
267	0.127154	0.144057	0.575708	0.736414	0.159873			267	0.648508	0.514688	0.639584	0.589266	0.575708	0.514688		267	0.757512	0.736414	0.721228	0.750758
266.8	0.125752	0.142278	0.576638	0.744648	0.159831			266.8	0.656586	0.51767	0.647298	0.597892	0.576638	0.51767		266.8	0.767442	0.744648	0.731028	0.759522
266.6	0.129232	0.141072	0.581154	0.75513	0.160873			266.6	0.66254	0.525816	0.656006	0.611924	0.581154	0.525816		266.6	0.776948	0.75513	0.742274	0.764938
266.4	0.133607	0.138584	0.586132	0.763922	0.159394			266.4	0.664446	0.529048	0.661862	0.620092	0.586132	0.529048		266.4	0.789984	0.763922	0.747866	0.76504
266.2	0.135635	0.139931	0.593388	0.77589	0.159108			266.2	0.670756	0.537674	0.67031	0.628984	0.593388	0.537674		266.2	0.799272	0.77589	0.755776	0.768924
266	0.144049	0.139129	0.597914	0.78493	0.155167			266	0.673794	0.545244	0.675776	0.636086	0.597914	0.545244		266	0.810676	0.78493	0.76578	0.77519
265.8	0.142113	0.135877	0.604272	0.795324	0.149126			265.8	0.677798	0.550186	0.677558	0.641914	0.604272	0.550186		265.8	0.820768	0.795324	0.774248	0.784544
265.6	0.145467	0.126549	0.604478	0.805044	0.141995			265.6	0.676752	0.547358	0.675788	0.645618	0.604478	0.547358		265.6	0.825236	0.805044	0.779802	0.790244
265.4	0.140377	0.121689	0.604842	0.811312	0.135399			265.4	0.678944	0.544876	0.676428	0.648562	0.604842	0.544876		265.4	0.831268	0.811312	0.784282	0.798206
265.2	0.131616	0.117393	0.600816	0.81696	0.13181			265.2	0.68253	0.545916	0.677898	0.65024	0.600816	0.545916		265.2	0.832658	0.81696	0.788784	0.800172
265	0.126933	0.117156	0.599866	0.81812	0.123734			265	0.684484	0.549638	0.68052	0.651288	0.599866	0.549638		265	0.836746	0.81812	0.788384	0.803092
264.8	0.122881	0.115997	0.598598	0.818212	0.114369			264.8	0.685894	0.552426	0.682096	0.655352	0.598598	0.552426		264.8	0.848404	0.818212	0.78623	0.804092
264.6	0.11873	0.117054	0.597044	0.816376	0.107714			264.6	0.687348	0.553344	0.684812	0.654964	0.597044	0.553344		264.6	0.855652	0.816376	0.78421	0.806526
264.4	0.112581	0.109539	0.600848	0.822536	0.108025			264.4	0.688278	0.55164	0.692282	0.656904	0.600848	0.55164		264.4	0.858052	0.822536	0.783368	0.80851
264.2	0.106699	0.0995116	0.605718	0.822248	0.10582			264.2	0.691336	0.551672	0.697012	0.662546	0.605718	0.551672		264.2	0.867952	0.822248	0.781446	0.807074
264	0.099608	0.0959322	0.605736	0.824948	0.0999094			264	0.689834	0.545746	0.698824	0.667412	0.605736	0.545746		264	0.874624	0.824948	0.78182	0.803882
263.8	0.09271	0.0954008	0.60544	0.830532	0.0934852			263.8	0.687744	0.54067	0.702036	0.66867	0.60544	0.54067		263.8	0.876334	0.830532	0.789058	0.806172
263.6	0.094481	0.0918278	0.60154	0.830394	0.0910428			263.6	0.682856	0.53562	0.708078	0.6707	0.60154	0.53562		263.6	0.881222	0.830394	0.791136	0.803544
263.4	0.0981484	0.089826	0.599902	0.824586	0.0870802			263.4	0.67805	0.534174	0.7095	0.67179	0.599902	0.534174		263.4	0.887482	0.824586	0.794616	0.803018
263.2	0.100577	0.0870954	0.603194	0.82256	0.085869			263.2	0.67484	0.540354	0.71266	0.67259	0.603194	0.540354		263.2	0.891374	0.82256	0.791046	0.801204
263	0.102058	0.0846348	0.60534	0.820054	0.0840492			263	0.671762	0.546878	0.714998	0.670682	0.60534	0.546878		263	0.889712	0.820054	0.788256	0.799134
262.8	0.100669	0.0831106	0.610438	0.817546	0.0821502			262.8	0.674328	0.549426	0.71962	0.670362	0.610438	0.549426		262.8	0.886788	0.817546	0.785302	0.795104
262.6	0.0988896	0.0817618	0.616402	0.812242	0.0844958			262.6	0.677684	0.55223	0.728522	0.67507	0.616402	0.55223		262.6	0.88431	0.812242	0.787436	0.797616
262.4	0.101864	0.0727058	0.622614	0.80745	0.0889342			262.4	0.685866	0.56095	0.734538	0.678006	0.622614	0.56095		262.4	0.882046	0.80745	0.790658	0.796688
262.2	0.105331	0.0664202	0.6205	0.804384	0.087861			262.2	0.686638	0.559664	0.732574	0.678392	0.6205	0.559664		262.2	0.879386	0.804384	0.788956	0.796638
262	0.110303	0.058927	0.617582	0.804122	0.0887854			262	0.682434	0.554644	0.72975	0.67942	0.617582	0.554644		262	0.874914	0.804122	0.78411	0.789716
261.8	0.108651	0.058678	0.616054	0.802686	0.085307			261.8	0.676908	0.550318	0.72308	0.683872	0.616054	0.550318		261.8	0.87487	0.802686	0.782174	0.784556
261.6	0.109727	0.058461	0.61401	0.79911	0.0822618			261.6	0.67027	0.546818	0.717304	0.681978	0.61401	0.546818		261.6	0.87712	0.79911	0.778402	0.774822
261.4	0.107916	0.0641716	0.613628	0.797928	0.0837996			261.4	0.665884	0.548584	0.713628	0.68054	0.613628	0.548584		261.4	0.87204	0.797928	0.776882	0.768698
261.2	0.100862	0.0646998	0.611684	0.799494	0.0851968			261.2	0.661294	0.548702	0.712702	0.678682	0.611684	0.548702		261.2	0.863434	0.799494	0.77014	0.76062
261	0.0929404	0.0620922	0.607336	0.798136	0.0816718			261	0.652456	0.543898	0.708822	0.670614	0.607336	0.543898		261	0.852452	0.798136	0.763572	0.754094
260.8	0.0843304	0.0555014	0.601056	0.788218	0.0834684			260.8	0.645766	0.543532	0.70847	0.663828	0.601056	0.543532		260.8	0.839918	0.788218	0.759596	0.741788
260.6	0.0768076	0.0549098	0.591088	0.78576	0.0802518			260.6	0.634948	0.538606	0.702838	0.656302	0.591088	0.538606		260.6	0.829722	0.78576	0.761024	0.737278
260.4	0.0736248	0.0547954	0.585976	0.782228	0.0788792			260.4	0.627912	0.536186	0.69417	0.648512	0.585976	0.536186		260.4	0.815056	0.782228	0.758708	0.736158
260.2	0.0684794	0.0546826	0.584244	0.777024	0.076592			260.2	0.617852	0.535906	0.686822	0.641448	0.584244	0.535906		260.2	0.797538	0.777024	0.752406	0.73343
260	0.0685802	0.0461194	0.576164	0.768174	0.069758			260	0.60369	0.529574	0.674464	0.627036	0.576164	0.529574		260	0.780306	0.768174	0.745814	0.728582
259.8	0.0685374	0.0441554	0.57027	0.760026	0.0664262			259.8	0.59256	0.524708	0.663482	0.616252	0.57027	0.524708		259.8	0.767976	0.760026	0.745632	0.72686
259.6	0.0623984	0.0399498	0.560208	0.745518	0.0637746			259.6	0.58274	0.518452	0.65392	0.605718	0.560208	0.518452		259.6	0.759626	0.745518	0.741022	0.718604
259.4	0.0553506	0.0359094	0.55293	0.73644	0.064708			259.4	0.576772	0.510912	0.646472	0.59719	0.55293	0.510912		259.4	0.75325	0.73644	0.735168	0.70909
259.2	0.0635308	0.0342312	0.541834	0.729074	0.0638076			259.2	0.567806	0.5029	0.639374	0.582626	0.541834	0.5029		259.2	0.740674	0.729074	0.725298	0.693514
259	0.0658896	0.0313308	0.53067	0.717808	0.0684736			259	0.563596	0.497432	0.631202	0.569818	0.53067	0.497432		259	0.728944	0.717808	0.712098	0.677072
258.8	0.0631842	0.0287506	0.521072	0.698544	0.0715044			258.8	0.558232	0.49447	0.624244	0.557812	0.521072	0.49447		258.8	0.713462	0.698544	0.702676	0.659318
258.6	0.0678616	0.0210014	0.514522	0.683694	0.0676246			258.6	0.550948	0.489742	0.617512	0.545038	0.514522	0.489742		258.6	0.695518	0.683694	0.687752	0.643448
258.4	0.0696952	0.0161913	0.50408	0.672838	0.0635554			258.4	0.544886	0.484666	0.6079	0.533984	0.50408	0.484666		258.4	0.682238	0.672838	0.67703	0.634946
258.2	0.0689814	0.0109804	0.499254	0.668332	0.063679			258.2	0.53716	0.480932	0.60018	0.522646	0.499254	0.480932		258.2	0.669014	0.668332	0.670406	0.625014
258	0.0673166	0.00378866	0.486812	0.663798	0.0648778			258	0.523152	0.47372	0.587548	0.511116	0.486812	0.47372		258	0.653826	0.663798	0.661698	0.610078
257.8	0.0688812	0.0083314	0.473312	0.651952	0.060965			257.8	0.511092	0.467342	0.569694	0.49807	0.473312	0.467342		257.8	0.640746	0.651952	0.652976	0.602656
257.6	0.0718248	0.0160771	0.456606	0.64137	0.0569526			257.6	0.499406	0.462154	0.551214	0.48222	0.456606	0.462154		257.6	0.620874	0.64137	0.644356	0.589862
257.4	0.0733152	0.0164753	0.445706	0.628174	0.060246			257.4	0.48986	0.459424	0.537072	0.464508	0.445706	0.459424		257.4	0.60368	0.628174	0.638046	0.577722
257.2	0.0782786	0.0129979	0.433304	0.616214	0.057853			257.2	0.47809	0.450938	0.516486	0.447678	0.433304	0.450938		257.2	0.589352	0.616214	0.626488	0.56598
257	0.0825676	0.0123282	0.422534	0.600884	0.0513048			257	0.463122	0.44109	0.495526	0.430544	0.422534	0.44109		257	0.577526	0.600884	0.61139	0.553784
256.8	0.0775206	0.00699504	0.416244	0.59545	0.0436094			256.8	0.451624	0.434742	0.478976	0.411012	0.416244	0.434742		256.8	0.556534	0.59545	0.592616	0.543218
256.6	0.0725948	0.00153177	0.410696	0.58707	0.0430006			256.6	0.446426	0.431086	0.468116	0.401508	0.410696	0.431086		256.6	0.536134	0.58707	0.577352	0.536276
256.4	0.063796	-0.0014251	0.405696	0.572842	0.0417248			256.4	0.4474	0.422296	0.463124	0.394066	0.405696	0.422296		256.4	0.518882	0.572842	0.564652	0.526016
256.2	0.0575314	-0.0050589	0.395374	0.55664	0.0411068			256.2	0.437064	0.413422	0.452768	0.382852	0.395374	0.413422		256.2	0.506934	0.55664	0.54925	0.50971
256	0.0620044	-0.0079295	0.377046	0.541874	0.0347514			256	0.42	0.401646	0.431922	0.362354	0.377046	0.401646		256	0.495976	0.541874	0.534006	0.492766
255.8	0.0645204	-0.0098162	0.362704	0.530584	0.03059			255.8	0.399972	0.387722	0.416506	0.345102	0.362704	0.387722		255.8	0.476512	0.530584	0.517756	0.477546
255.6	0.0655314	-0.0131743	0.354242	0.5198	0.0312794			255.6	0.384628	0.378252	0.400084	0.33645	0.354242	0.378252		255.6	0.457918	0.5198	0.504268	0.461072
255.4	0.0656652	-0.0182947	0.345548	0.503402	0.0266366			255.4	0.369802	0.365226	0.38642	0.325304	0.345548	0.365226		255.4	0.4379	0.503402	0.48958	0.442618
255.2	0.071113	-0.0266812	0.336758	0.48787	0.0229112			255.2	0.35581	0.352088	0.377158	0.308242	0.336758	0.352088		255.2	0.420274	0.48787	0.470498	0.423076
255	0.0724636	-0.0333802	0.329806	0.469178	0.0219662			255	0.345852	0.340492	0.369112	0.295204	0.329806	0.340492		255	0.398688	0.469178	0.45279	0.41204
254.8	0.076266	-0.0449902	0.31789	0.45518	0.018628			254.8	0.333274	0.325724	0.354564	0.281264	0.31789	0.325724		254.8	0.373258	0.45518	0.433742	0.398046
254.6	0.0818352	-0.0487058	0.300466	0.430854	0.0112162			254.6	0.312892	0.304718	0.333064	0.26246	0.300466	0.304718		254.6	0.35032	0.430854	0.4198	0.386342
254.4	0.0842636	-0.0480292	0.283904	0.40597	0.00630096			254.4	0.297558	0.288598	0.316886	0.25062	0.283904	0.288598		254.4	0.335856	0.40597	0.405048	0.37107
254.2	0.0909692	-0.0449124	0.270668	0.390332	0.0043426			254.2	0.28845	0.27764	0.298226	0.24496	0.270668	0.27764		254.2	0.323368	0.390332	0.388608	0.354134
254	0.0996916	-0.0457694	0.264806	0.373922	0.0051444			254	0.276892	0.270076	0.28279	0.236374	0.264806	0.270076		254	0.305644	0.373922	0.365736	0.331884
253.8	0.104446	-0.051479	0.259712	0.354396	0.00704198			253.8	0.26522	0.257958	0.272682	0.229512	0.259712	0.257958		253.8	0.286886	0.354396	0.339752	0.305868
253.6	0.106518	-0.0517444	0.245452	0.33501	0.00323502			253.6	0.250058	0.23897	0.255806	0.215036	0.245452	0.23897		253.6	0.27153	0.33501	0.32623	0.28172
253.4	0.111356	-0.04536	0.233928	0.314604	-0.0029562			253.4	0.235924	0.223618	0.238818	0.197439	0.233928	0.223618		253.4	0.26301	0.314604	0.314656	0.262792
253.2	0.103867	-0.0419716	0.223294	0.29219	-0.0082603			253.2	0.218544	0.208268	0.224104	0.180425	0.223294	0.208268		253.2	0.245076	0.29219	0.297638	0.245364
253	0.100135	-0.0435138	0.212278	0.271004	-0.0126324			253	0.204066	0.193234	0.208668	0.163101	0.212278	0.193234		253	0.219888	0.271004	0.277408	0.229644
252.8	0.100149	-0.043901	0.201952	0.248384	-0.015457			252.8	0.188599	0.184345	0.194155	0.14689	0.201952	0.184345		252.8	0.194014	0.248384	0.25959	0.220562
252.6	0.0961026	-0.0438962	0.192577	0.224716	-0.0175279			252.6	0.173708	0.174071	0.178158	0.135619	0.192577	0.174071		252.6	0.169078	0.224716	0.24036	0.206596
252.4	0.0950974	-0.0391802	0.184472	0.199626	-0.0237182			252.4	0.15707	0.160221	0.166441	0.129572	0.184472	0.160221		252.4	0.15546	0.199626	0.224064	0.192394
252.2	0.0912078	-0.0350518	0.175206	0.177263	-0.0289342			252.2	0.141944	0.142387	0.153246	0.117759	0.175206	0.142387		252.2	0.141719	0.177263	0.202268	0.175881
252	0.0852678	-0.0348398	0.165164	0.154741	-0.0305152			252	0.129645	0.12292	0.136143	0.106631	0.165164	0.12292		252	0.133376	0.154741	0.177819	0.16076
251.8	0.0828172	-0.0381972	0.154653	0.139203	-0.0309532			251.8	0.114004	0.108931	0.122286	0.0960886	0.154653	0.108931		251.8	0.122079	0.139203	0.155555	0.13896
251.6	0.0795198	-0.0411996	0.137469	0.118153	-0.034221			251.6	0.100892	0.0938576	0.103187	0.0787122	0.137469	0.0938576		251.6	0.10888	0.118153	0.134484	0.119593
251.4	0.0759004	-0.0431236	0.120814	0.0946082	-0.0438336			251.4	0.0867286	0.0795994	0.0847636	0.06415	0.120814	0.0795994		251.4	0.092169	0.0946082	0.109687	0.0992266
251.2	0.0701628	-0.0456368	0.108815	0.070566	-0.0488556			251.2	0.0687742	0.0659956	0.0714024	0.0538772	0.108815	0.0659956		251.2	0.0711052	0.070566	0.0911264	0.0760702
251	0.0664432	-0.0516444	0.091502	0.0549722	-0.0518458			251	0.0520288	0.0491988	0.0551348	0.0420246	0.091502	0.0491988		251	0.0556344	0.0549722	0.0723082	0.0571548
250.8	0.0585566	-0.0504812	0.0790822	0.0374068	-0.0547776			250.8	0.0359168	0.0356894	0.046209	0.0356382	0.0790822	0.0356894		250.8	0.0370536	0.0374068	0.0560282	0.0444522
250.6	0.0504438	-0.0518938	0.0751616	0.018005	-0.0490466			250.6	0.0299834	0.033021	0.0423854	0.0325838	0.0751616	0.033021		250.6	0.0187767	0.018005	0.0300786	0.0201692
250.4	0.0365982	-0.0568604	0.0735002	0.00159124	-0.0403756			250.4	0.0252176	0.0318076	0.0428412	0.0266636	0.0735002	0.0318076		250.4	-0.0012975	0.00159124	0.00526988	-0.0051224
250.2	0.026955	-0.0588576	0.0654684	-0.0141986	-0.0355952			250.2	0.0141496	0.0242194	0.0351956	0.019766	0.0654684	0.0242194		250.2	-0.0130459	-0.0141986	-0.0085532	-0.0203296
250	0.0283384	-0.0623564	0.0500772	-0.0337928	-0.0398908			250	-0.0054285	0.0111423	0.021358	0.00615712	0.0500772	0.0111423		250	-0.0259886	-0.0337928	-0.025298	-0.0398464
249.8	0.0299538	-0.0651764	0.025638	-0.0511442	-0.0479968			249.8	-0.0331614	-0.005634	0.00314408	-0.0147366	0.025638	-0.005634		249.8	-0.0452468	-0.0511442	-0.047805	-0.0629346
249.6	0.0339866	-0.0631884	0.00616556	-0.068306	-0.0594524			249.6	-0.056522	-0.025407	-0.0193081	-0.0329356	0.00616556	-0.025407		249.6	-0.0572652	-0.068306	-0.060945	-0.0785162
249.4	0.031624	-0.0580302	-0.0056975	-0.0805676	-0.0649232			249.4	-0.070848	-0.0396386	-0.0353352	-0.0433014	-0.0056975	-0.0396386		249.4	-0.0739846	-0.0805676	-0.072815	-0.089113
249.2	0.0271034	-0.0560116	-0.0171358	-0.0942748	-0.066659			249.2	-0.079262	-0.0479672	-0.05	-0.0517622	-0.0171358	-0.0479672		249.2	-0.0892172	-0.0942748	-0.0866764	-0.106156
249	0.0172493	-0.0497588	-0.0306294	-0.106873	-0.0728248			249	-0.0860678	-0.0594008	-0.0591562	-0.0642144	-0.0306294	-0.0594008		249	-0.103507	-0.106873	-0.0945708	-0.117374
248.8	0.0174742	-0.047871	-0.045546	-0.122217	-0.0763614			248.8	-0.095374	-0.0712388	-0.0722736	-0.080758	-0.045546	-0.0712388		248.8	-0.114225	-0.122217	-0.104892	-0.123206
248.6	0.0165294	-0.04432	-0.0574334	-0.137281	-0.0764544			248.6	-0.101977	-0.0750374	-0.0889026	-0.0902312	-0.0574334	-0.0750374		248.6	-0.13127	-0.137281	-0.116556	-0.130183
248.4	0.0163569	-0.0395466	-0.0737066	-0.151797	-0.0782812			248.4	-0.114902	-0.0826598	-0.109026	-0.104776	-0.0737066	-0.0826598		248.4	-0.145719	-0.151797	-0.126981	-0.137993
248.2	0.0163671	-0.0285492	-0.0837614	-0.160706	-0.0755534			248.2	-0.125032	-0.0880944	-0.123558	-0.1169	-0.0837614	-0.0880944		248.2	-0.155961	-0.160706	-0.136908	-0.142304
248	0.0167154	-0.0266732	-0.0887548	-0.168336	-0.0695394			248	-0.12984	-0.0912772	-0.132112	-0.123259	-0.0887548	-0.0912772		248	-0.159207	-0.168336	-0.147099	-0.152512
247.8	0.0135178	-0.0279336	-0.0918038	-0.171563	-0.0673588			247.8	-0.141886	-0.0994232	-0.14661	-0.135287	-0.0918038	-0.0994232		247.8	-0.166175	-0.171563	-0.157016	-0.160496
247.6	0.0145729	-0.0287736	-0.0973022	-0.179031	-0.0684826			247.6	-0.157582	-0.110001	-0.15939	-0.151641	-0.0973022	-0.110001		247.6	-0.177987	-0.179031	-0.166005	-0.167401
247.4	0.0109029	-0.0309228	-0.105848	-0.183886	-0.0696968			247.4	-0.170387	-0.120874	-0.164809	-0.165266	-0.105848	-0.120874		247.4	-0.189559	-0.183886	-0.175889	-0.172812
247.2	0.00279342	-0.0255954	-0.118256	-0.192564	-0.0683646			247.2	-0.179459	-0.128742	-0.17568	-0.174772	-0.118256	-0.128742		247.2	-0.20037	-0.192564	-0.182064	-0.176799
247	-0.0004898	-0.0241036	-0.124377	-0.205324	-0.061443			247	-0.186116	-0.130486	-0.182269	-0.180464	-0.124377	-0.130486		247	-0.206508	-0.205324	-0.193925	-0.185647
246.8	-0.0045109	-0.0330904	-0.132436	-0.213992	-0.055227			246.8	-0.189609	-0.128982	-0.188735	-0.18287	-0.132436	-0.128982		246.8	-0.21665	-0.213992	-0.216748	-0.200096
246.6	-0.0024422	-0.0388654	-0.143873	-0.219638	-0.0523136			246.6	-0.189515	-0.131462	-0.193541	-0.18404	-0.143873	-0.131462		246.6	-0.22553	-0.219638	-0.23272	-0.212094
246.4	-0.003461	-0.0434254	-0.152151	-0.22672	-0.051628			246.4	-0.192947	-0.132998	-0.196787	-0.188639	-0.152151	-0.132998		246.4	-0.227098	-0.22672	-0.246252	-0.222878
246.2	-0.0044117	-0.0442094	-0.155533	-0.234984	-0.054823			246.2	-0.198349	-0.135946	-0.203242	-0.192366	-0.155533	-0.135946		246.2	-0.231242	-0.234984	-0.260746	-0.240342
246	-0.0039254	-0.044009	-0.164984	-0.248884	-0.0590382			246	-0.20639	-0.14559	-0.214704	-0.197047	-0.164984	-0.14559		246	-0.23429	-0.248884	-0.272374	-0.25327
245.8	-0.0117113	-0.0457456	-0.178874	-0.260928	-0.0619044			245.8	-0.216356	-0.155752	-0.224618	-0.210014	-0.178874	-0.155752		245.8	-0.242996	-0.260928	-0.28243	-0.261042
245.6	-0.0202514	-0.0479764	-0.18938	-0.26649	-0.0672284			245.6	-0.220058	-0.163295	-0.233718	-0.220042	-0.18938	-0.163295		245.6	-0.249116	-0.26649	-0.285408	-0.266616
245.4	-0.0189343	-0.0499406	-0.201676	-0.272208	-0.0684684			245.4	-0.230894	-0.170916	-0.24677	-0.229076	-0.201676	-0.170916		245.4	-0.26095	-0.272208	-0.287338	-0.274608
245.2	-0.0199626	-0.0461958	-0.209138	-0.283	-0.0707274			245.2	-0.24121	-0.173973	-0.257832	-0.238458	-0.209138	-0.173973		245.2	-0.268738	-0.283	-0.290524	-0.280996
245	-0.0253512	-0.0419454	-0.213162	-0.296696	-0.0736312			245	-0.249646	-0.180034	-0.266426	-0.24522	-0.213162	-0.180034		245	-0.278218	-0.296696	-0.29697	-0.292332
244.8	-0.0278748	-0.0434228	-0.209184	-0.303624	-0.0639488			244.8	-0.248218	-0.177464	-0.267224	-0.240734	-0.209184	-0.177464		244.8	-0.28547	-0.303624	-0.30646	-0.299544
244.6	-0.0274934	-0.0468128	-0.212796	-0.306316	-0.0601298			244.6	-0.24579	-0.174114	-0.269156	-0.246826	-0.212796	-0.174114		244.6	-0.285558	-0.306316	-0.313076	-0.299124
244.4	-0.0278994	-0.0492484	-0.208358	-0.312374	-0.0576528			244.4	-0.244252	-0.167498	-0.260434	-0.250926	-0.208358	-0.167498		244.4	-0.28953	-0.312374	-0.31793	-0.297306
244.2	-0.025164	-0.0524106	-0.208956	-0.317088	-0.0607474			244.2	-0.24705	-0.167681	-0.259152	-0.258252	-0.208956	-0.167681		244.2	-0.29447	-0.317088	-0.321706	-0.303336
244	-0.0235874	-0.0535174	-0.216596	-0.320988	-0.0673224			244	-0.24975	-0.174041	-0.266864	-0.266452	-0.216596	-0.174041		244	-0.302804	-0.320988	-0.318594	-0.305172
243.8	-0.0152476	-0.0510174	-0.232258	-0.328534	-0.0766394			243.8	-0.262066	-0.185241	-0.27828	-0.274586	-0.232258	-0.185241		243.8	-0.308304	-0.328534	-0.320872	-0.304408
243.6	-0.0053319	-0.048737	-0.246288	-0.335422	-0.0786232			243.6	-0.270098	-0.19269	-0.286128	-0.278846	-0.246288	-0.19269		243.6	-0.313006	-0.335422	-0.326516	-0.309876
243.4	-0.0048662	-0.048767	-0.252376	-0.344146	-0.0752448			243.4	-0.2753	-0.200418	-0.29107	-0.285816	-0.252376	-0.200418		243.4	-0.319892	-0.344146	-0.32943	-0.318902
243.2	-0.0063912	-0.0487716	-0.25149	-0.347288	-0.070553			243.2	-0.274702	-0.203016	-0.29016	-0.286174	-0.25149	-0.203016		243.2	-0.322318	-0.347288	-0.334032	-0.328108
243	-0.0068599	-0.0506504	-0.249444	-0.350406	-0.0596408			243	-0.273456	-0.201202	-0.291	-0.282906	-0.249444	-0.201202		243	-0.331114	-0.350406	-0.33822	-0.336264
242.8	-0.0081474	-0.0563584	-0.250342	-0.353858	-0.0559388			242.8	-0.271614	-0.199816	-0.288898	-0.279644	-0.250342	-0.199816		242.8	-0.342562	-0.353858	-0.342754	-0.34438
242.6	-0.0106688	-0.0617222	-0.253438	-0.356968	-0.0559862			242.6	-0.274114	-0.202994	-0.287846	-0.284814	-0.253438	-0.202994		242.6	-0.342768	-0.356968	-0.349054	-0.352458
242.4	-0.0097402	-0.069459	-0.258262	-0.364144	-0.0588078			242.4	-0.285354	-0.206308	-0.294732	-0.292436	-0.258262	-0.206308		242.4	-0.341992	-0.364144	-0.361596	-0.361106
242.2	-0.0081304	-0.0731736	-0.262366	-0.371276	-0.0613958			242.2	-0.29493	-0.207152	-0.29897	-0.297308	-0.262366	-0.207152		242.2	-0.342702	-0.371276	-0.368378	-0.370088
242	-0.0128576	-0.0752134	-0.26752	-0.382388	-0.0597384			242	-0.302332	-0.210636	-0.297526	-0.302526	-0.26752	-0.210636		242	-0.343656	-0.382388	-0.377132	-0.37598
241.8	-0.0185961	-0.0794172	-0.267902	-0.393498	-0.0596436			241.8	-0.306658	-0.214792	-0.294594	-0.30363	-0.267902	-0.214792		241.8	-0.344384	-0.393498	-0.376164	-0.383256
241.6	-0.0174074	-0.0858254	-0.269028	-0.401414	-0.0603482			241.6	-0.307546	-0.21621	-0.295416	-0.30517	-0.269028	-0.21621		241.6	-0.341826	-0.401414	-0.376946	-0.396354
241.4	-0.0215744	-0.0868054	-0.275216	-0.407886	-0.067698			241.4	-0.312272	-0.220502	-0.302532	-0.308178	-0.275216	-0.220502		241.4	-0.34197	-0.407886	-0.378316	-0.40215
241.2	-0.0274018	-0.0829046	-0.284796	-0.416648	-0.066667			241.2	-0.311502	-0.21889	-0.30185	-0.30728	-0.284796	-0.21889		241.2	-0.346094	-0.416648	-0.374022	-0.406752
241	-0.0330666	-0.0825066	-0.290582	-0.41976	-0.0628546			241	-0.310148	-0.215998	-0.298914	-0.303718	-0.290582	-0.215998		241	-0.35415	-0.41976	-0.373804	-0.405154
240.8	-0.037569	-0.0839106	-0.294146	-0.42834	-0.0652038			240.8	-0.3111	-0.214406	-0.300176	-0.305236	-0.294146	-0.214406		240.8	-0.362982	-0.42834	-0.377866	-0.408668
240.6	-0.0342636	-0.0888378	-0.292306	-0.438856	-0.0671018			240.6	-0.30907	-0.21354	-0.303064	-0.309846	-0.292306	-0.21354		240.6	-0.35971	-0.438856	-0.378866	-0.415964
240.4	-0.0319394	-0.0952252	-0.295166	-0.446016	-0.0745636			240.4	-0.31195	-0.215602	-0.306978	-0.317	-0.295166	-0.215602		240.4	-0.358898	-0.446016	-0.379088	-0.41747
240.2	-0.0303602	-0.0950636	-0.30281	-0.450376	-0.083685			240.2	-0.318762	-0.228524	-0.315342	-0.328878	-0.30281	-0.228524		240.2	-0.360758	-0.450376	-0.378812	-0.414344
240	-0.033461	-0.0917698	-0.310636	-0.457894	-0.0925342			240	-0.327584	-0.2377	-0.326342	-0.33767	-0.310636	-0.2377		240	-0.362874	-0.457894	-0.376994	-0.414118
239.8	-0.0297516	-0.0894924	-0.314598	-0.461408	-0.0970434			239.8	-0.335476	-0.242124	-0.338494	-0.344482	-0.314598	-0.242124		239.8	-0.363864	-0.461408	-0.373146	-0.413508
239.6	-0.0297228	-0.0883204	-0.322564	-0.456578	-0.0977758			239.6	-0.338688	-0.24651	-0.345902	-0.346638	-0.322564	-0.24651		239.6	-0.359002	-0.456578	-0.37108	-0.41271
239.4	-0.0306206	-0.0899352	-0.323874	-0.445066	-0.0924602			239.4	-0.342314	-0.248344	-0.343772	-0.344152	-0.323874	-0.248344		239.4	-0.35951	-0.445066	-0.369058	-0.411936
239.2	-0.0341062	-0.0912066	-0.318606	-0.438288	-0.0884092			239.2	-0.341058	-0.244768	-0.335804	-0.340714	-0.318606	-0.244768		239.2	-0.358466	-0.438288	-0.36649	-0.408472
239	-0.032462	-0.0934808	-0.314614	-0.436574	-0.0855174			239	-0.345574	-0.243788	-0.335264	-0.339218	-0.314614	-0.243788		239	-0.357286	-0.436574	-0.364824	-0.406792
238.8	-0.035083	-0.0955222	-0.309004	-0.43865	-0.085967			238.8	-0.351906	-0.241956	-0.333918	-0.33975	-0.309004	-0.241956		238.8	-0.359148	-0.43865	-0.364894	-0.404092
238.6	-0.042805	-0.0984392	-0.306334	-0.44545	-0.0834482			238.6	-0.348946	-0.238674	-0.330856	-0.338338	-0.306334	-0.238674		238.6	-0.36068	-0.44545	-0.361334	-0.400412
238.4	-0.0446392	-0.101058	-0.308802	-0.442706	-0.0818798			238.4	-0.348178	-0.23909	-0.3257	-0.340446	-0.308802	-0.23909		238.4	-0.364218	-0.442706	-0.359088	-0.3955
238.2	-0.0440638	-0.0929638	-0.312612	-0.440386	-0.0792902			238.2	-0.35108	-0.240816	-0.323354	-0.340114	-0.312612	-0.240816		238.2	-0.36997	-0.440386	-0.351316	-0.386412
238	-0.0402742	-0.0909954	-0.313904	-0.439574	-0.0774056			238	-0.352366	-0.247244	-0.32443	-0.335408	-0.313904	-0.247244		238	-0.37663	-0.439574	-0.341818	-0.385802
237.8	-0.038699	-0.0927186	-0.314218	-0.438204	-0.0767094			237.8	-0.354114	-0.258276	-0.330506	-0.332668	-0.314218	-0.258276		237.8	-0.379896	-0.438204	-0.340964	-0.390842
237.6	-0.0430872	-0.0977416	-0.314762	-0.435622	-0.073485			237.6	-0.35011	-0.262422	-0.335428	-0.32672	-0.314762	-0.262422		237.6	-0.380008	-0.435622	-0.339858	-0.392472
237.4	-0.0455142	-0.10364	-0.312834	-0.431944	-0.072291			237.4	-0.351912	-0.263464	-0.335728	-0.3225	-0.312834	-0.263464		237.4	-0.375206	-0.431944	-0.342772	-0.391914
237.2	-0.0426782	-0.106397	-0.30945	-0.428094	-0.070819			237.2	-0.351068	-0.26083	-0.331724	-0.320422	-0.30945	-0.26083		237.2	-0.370942	-0.428094	-0.341082	-0.387366
237	-0.0415462	-0.110899	-0.29782	-0.425058	-0.0654982			237	-0.347878	-0.261244	-0.330854	-0.322238	-0.29782	-0.261244		237	-0.370402	-0.425058	-0.343034	-0.387978
236.8	-0.037396	-0.111434	-0.295766	-0.416504	-0.068094			236.8	-0.348738	-0.263526	-0.332868	-0.326308	-0.295766	-0.263526		236.8	-0.373876	-0.416504	-0.344232	-0.383562
236.6	-0.0323074	-0.108647	-0.301766	-0.40869	-0.0748542			236.6	-0.35004	-0.26853	-0.340918	-0.32515	-0.301766	-0.26853		236.6	-0.373094	-0.40869	-0.33475	-0.371588
236.4	-0.0328694	-0.107167	-0.302698	-0.406158	-0.0817848			236.4	-0.351248	-0.271786	-0.336864	-0.325222	-0.302698	-0.271786		236.4	-0.368142	-0.406158	-0.325398	-0.354932
236.2	-0.0326992	-0.108271	-0.301634	-0.404836	-0.0831626			236.2	-0.351104	-0.26734	-0.331756	-0.325398	-0.301634	-0.26734		236.2	-0.354008	-0.404836	-0.323294	-0.34674
236	-0.032713	-0.110122	-0.299532	-0.401074	-0.0840306			236	-0.354546	-0.265022	-0.332056	-0.324656	-0.299532	-0.265022		236	-0.34431	-0.401074	-0.321036	-0.339458
235.8	-0.0301176	-0.105121	-0.30134	-0.396282	-0.0884726			235.8	-0.359532	-0.268376	-0.332514	-0.322804	-0.30134	-0.268376		235.8	-0.342538	-0.396282	-0.310364	-0.329968
235.6	-0.030236	-0.0994902	-0.300704	-0.38941	-0.0879718			235.6	-0.357312	-0.267318	-0.329408	-0.316148	-0.300704	-0.267318		235.6	-0.339154	-0.38941	-0.30406	-0.319668
235.4	-0.0303942	-0.096294	-0.3005	-0.385816	-0.0895762			235.4	-0.356066	-0.263432	-0.331332	-0.314006	-0.3005	-0.263432		235.4	-0.336062	-0.385816	-0.299086	-0.316854
235.2	-0.0258976	-0.0982224	-0.30427	-0.378212	-0.092948			235.2	-0.355848	-0.261106	-0.334168	-0.31048	-0.30427	-0.261106		235.2	-0.33531	-0.378212	-0.29858	-0.31556
235	-0.030337	-0.097051	-0.306438	-0.377668	-0.0958274			235	-0.35491	-0.259374	-0.329218	-0.304614	-0.306438	-0.259374		235	-0.337446	-0.377668	-0.295314	-0.30675
234.8	-0.031941	-0.0980158	-0.30004	-0.377138	-0.0973192			234.8	-0.350124	-0.254502	-0.317322	-0.304206	-0.30004	-0.254502		234.8	-0.33962	-0.377138	-0.292162	-0.303122
234.6	-0.0284456	-0.103408	-0.292978	-0.375332	-0.0989662			234.6	-0.34634	-0.250492	-0.311714	-0.301238	-0.292978	-0.250492		234.6	-0.341402	-0.375332	-0.294008	-0.306392
234.4	-0.0266398	-0.110729	-0.285386	-0.368008	-0.103978			234.4	-0.344502	-0.251222	-0.309292	-0.300388	-0.285386	-0.251222		234.4	-0.339864	-0.368008	-0.296252	-0.30819
234.2	-0.0244806	-0.112386	-0.278154	-0.35605	-0.104487			234.2	-0.337096	-0.251568	-0.307552	-0.297274	-0.278154	-0.251568		234.2	-0.33401	-0.35605	-0.2953	-0.305524
234	-0.0245028	-0.111578	-0.274892	-0.345842	-0.103595			234	-0.336758	-0.250148	-0.30293	-0.290724	-0.274892	-0.250148		234	-0.333154	-0.345842	-0.28983	-0.29934
233.8	-0.0263204	-0.11279	-0.270202	-0.334228	-0.10083			233.8	-0.329972	-0.250572	-0.293544	-0.28447	-0.270202	-0.250572		233.8	-0.330918	-0.334228	-0.28587	-0.299832
233.6	-0.0281166	-0.111662	-0.260588	-0.326364	-0.0929064			233.6	-0.319818	-0.239196	-0.278726	-0.273076	-0.260588	-0.239196		233.6	-0.32681	-0.326364	-0.275166	-0.2994
233.4	-0.0282106	-0.113883	-0.249276	-0.314896	-0.080369			233.4	-0.306228	-0.227304	-0.260264	-0.263072	-0.249276	-0.227304		233.4	-0.325146	-0.314896	-0.273952	-0.298852
233.2	-0.030124	-0.115077	-0.242146	-0.299896	-0.0740612			233.2	-0.297764	-0.22312	-0.247462	-0.258046	-0.242146	-0.22312		233.2	-0.321386	-0.299896	-0.27555	-0.300844
233	-0.0326174	-0.115589	-0.236594	-0.285132	-0.0724884			233	-0.295054	-0.223754	-0.242064	-0.251732	-0.236594	-0.223754		233	-0.321128	-0.285132	-0.273008	-0.297078
232.8	-0.0365936	-0.116888	-0.230412	-0.279368	-0.0706244			232.8	-0.290576	-0.220134	-0.237956	-0.250604	-0.230412	-0.220134		232.8	-0.316598	-0.279368	-0.269108	-0.294848
232.6	-0.044479	-0.118715	-0.226114	-0.274822	-0.0647442			232.6	-0.282658	-0.211402	-0.238452	-0.245338	-0.226114	-0.211402		232.6	-0.308398	-0.274822	-0.26497	-0.290922
232.4	-0.0391248	-0.119731	-0.220032	-0.267652	-0.0602124			232.4	-0.27224	-0.202694	-0.234918	-0.237658	-0.220032	-0.202694		232.4	-0.307156	-0.267652	-0.26044	-0.286904
232.2	-0.0386574	-0.123652	-0.210958	-0.261576	-0.0532598			232.2	-0.260316	-0.191951	-0.223582	-0.231434	-0.210958	-0.191951		232.2	-0.298026	-0.261576	-0.260922	-0.283672
232	-0.0325188	-0.118744	-0.205728	-0.249698	-0.049758			232	-0.25543	-0.187121	-0.215108	-0.22799	-0.205728	-0.187121		232	-0.289528	-0.249698	-0.256686	-0.274698
231.8	-0.0290362	-0.119526	-0.196413	-0.238398	-0.044714			231.8	-0.246042	-0.182634	-0.208086	-0.221516	-0.196413	-0.182634		231.8	-0.276822	-0.238398	-0.252692	-0.272392
231.6	-0.0273908	-0.127267	-0.186443	-0.228652	-0.0412966			231.6	-0.242386	-0.177826	-0.201728	-0.211506	-0.186443	-0.177826		231.6	-0.26975	-0.228652	-0.247828	-0.265918
231.4	-0.0290488	-0.129794	-0.179207	-0.221658	-0.0400914			231.4	-0.240734	-0.17017	-0.191855	-0.20786	-0.179207	-0.17017		231.4	-0.262698	-0.221658	-0.243774	-0.259826
231.2	-0.0284428	-0.126029	-0.17381	-0.21703	-0.036789			231.2	-0.238276	-0.160747	-0.180442	-0.204578	-0.17381	-0.160747		231.2	-0.25398	-0.21703	-0.236036	-0.250782
231	-0.02698	-0.123241	-0.168845	-0.211626	-0.0331588			231	-0.23542	-0.151885	-0.173307	-0.199912	-0.168845	-0.151885		231	-0.245218	-0.211626	-0.233258	-0.247254
230.8	-0.0252288	-0.121113	-0.168828	-0.204692	-0.0318168			230.8	-0.231284	-0.146286	-0.168907	-0.199298	-0.168828	-0.146286		230.8	-0.235604	-0.204692	-0.22964	-0.245406
230.6	-0.030135	-0.118706	-0.164521	-0.199588	-0.0218008			230.6	-0.22328	-0.140124	-0.166148	-0.196073	-0.164521	-0.140124		230.6	-0.22292	-0.199588	-0.223828	-0.243914
230.4	-0.0381316	-0.118469	-0.168575	-0.20223	-0.0215192			230.4	-0.219264	-0.134373	-0.168295	-0.191673	-0.168575	-0.134373		230.4	-0.21844	-0.20223	-0.217756	-0.241292
230.2	-0.041391	-0.117649	-0.172339	-0.206418	-0.0221304			230.2	-0.214338	-0.13134	-0.166564	-0.184407	-0.172339	-0.13134		230.2	-0.211972	-0.206418	-0.20972	-0.235966
230	-0.0389764	-0.120974	-0.165781	-0.208306	-0.0164663			230	-0.205128	-0.125036	-0.159933	-0.17815	-0.165781	-0.125036		230	-0.208716	-0.208306	-0.209856	-0.234462
229.8	-0.0403112	-0.124966	-0.161192	-0.205974	-0.0124038			229.8	-0.197583	-0.120956	-0.15821	-0.177187	-0.161192	-0.120956		229.8	-0.206388	-0.205974	-0.214042	-0.240616
229.6	-0.0423758	-0.12711	-0.160304	-0.200048	-0.0096603			229.6	-0.191299	-0.121065	-0.160002	-0.170738	-0.160304	-0.121065		229.6	-0.207714	-0.200048	-0.215744	-0.246602
229.4	-0.0442026	-0.123212	-0.160036	-0.200518	-0.0079928			229.4	-0.180698	-0.116658	-0.155027	-0.163678	-0.160036	-0.116658		229.4	-0.212364	-0.200518	-0.210732	-0.246506
229.2	-0.0487298	-0.120646	-0.158067	-0.197589	-0.002378			229.2	-0.168955	-0.113539	-0.151303	-0.155441	-0.158067	-0.113539		229.2	-0.210752	-0.197589	-0.207952	-0.244864
229	-0.054793	-0.11907	-0.149976	-0.195534	0.00086848			229	-0.158967	-0.107913	-0.146696	-0.15175	-0.149976	-0.107913		229	-0.213058	-0.195534	-0.201508	-0.241408
228.8	-0.0545138	-0.115674	-0.147645	-0.193351	-0.0007401			228.8	-0.153834	-0.107007	-0.14436	-0.148925	-0.147645	-0.107007		228.8	-0.207964	-0.193351	-0.194159	-0.235246
228.6	-0.058399	-0.114678	-0.14408	-0.193179	-0.0019385			228.6	-0.15004	-0.105272	-0.141415	-0.145678	-0.14408	-0.105272		228.6	-0.200632	-0.193179	-0.192531	-0.225512
228.4	-0.0576704	-0.118592	-0.138835	-0.188574	0.00116618			228.4	-0.142398	-0.0975818	-0.13979	-0.143511	-0.138835	-0.0975818		228.4	-0.195111	-0.188574	-0.192005	-0.222044
228.2	-0.0584254	-0.123073	-0.139283	-0.179672	0.00182734			228.2	-0.137453	-0.0956232	-0.138339	-0.141229	-0.139283	-0.0956232		228.2	-0.18441	-0.179672	-0.194811	-0.221984
228	-0.0621034	-0.125836	-0.137527	-0.172067	0.00211588			228	-0.136053	-0.0923062	-0.134073	-0.140919	-0.137527	-0.0923062		228	-0.174283	-0.172067	-0.197934	-0.220176
227.8	-0.0643078	-0.122783	-0.134708	-0.163665	0.00879282			227.8	-0.13008	-0.0848688	-0.129195	-0.137772	-0.134708	-0.0848688		227.8	-0.162732	-0.163665	-0.197792	-0.215684
227.6	-0.0676384	-0.115982	-0.135246	-0.15799	0.0107244			227.6	-0.126522	-0.0773436	-0.122244	-0.133204	-0.135246	-0.0773436		227.6	-0.151587	-0.15799	-0.194387	-0.210464
227.4	-0.0715546	-0.110999	-0.133781	-0.152478	0.010356			227.4	-0.125533	-0.0762794	-0.122114	-0.13208	-0.133781	-0.0762794		227.4	-0.14003	-0.152478	-0.19213	-0.203146
227.2	-0.0693638	-0.104186	-0.135629	-0.15289	0.00899582			227.2	-0.127089	-0.0751224	-0.124944	-0.131515	-0.135629	-0.0751224		227.2	-0.130894	-0.15289	-0.193883	-0.190708
227	-0.0747194	-0.101124	-0.141794	-0.150642	0.00309864			227	-0.134906	-0.077458	-0.137816	-0.137246	-0.141794	-0.077458		227	-0.123281	-0.150642	-0.198378	-0.18337
226.8	-0.0765434	-0.0969732	-0.139863	-0.152842	-0.0037304			226.8	-0.138695	-0.0794448	-0.146391	-0.139632	-0.139863	-0.0794448		226.8	-0.117195	-0.152842	-0.198574	-0.180773
226.6	-0.0756882	-0.0951646	-0.13347	-0.14442	-0.0040103			226.6	-0.135255	-0.0778458	-0.145393	-0.134402	-0.13347	-0.0778458		226.6	-0.112539	-0.14442	-0.193573	-0.173857
226.4	-0.0745834	-0.0918922	-0.131491	-0.150974	-0.0023006			226.4	-0.132828	-0.0759198	-0.146959	-0.132945	-0.131491	-0.0759198		226.4	-0.109259	-0.150974	-0.191178	-0.172074
226.2	-0.0700284	-0.0831642	-0.133902	-0.154902	-0.0018106			226.2	-0.130083	-0.0737354	-0.143374	-0.129924	-0.133902	-0.0737354		226.2	-0.110981	-0.154902	-0.184496	-0.164982
226	-0.0648274	-0.0830748	-0.134757	-0.153579	-0.0057155			226	-0.128677	-0.0716694	-0.140601	-0.131952	-0.134757	-0.0716694		226	-0.110579	-0.153579	-0.182549	-0.158926
225.8	-0.0593408	-0.07649	-0.139734	-0.149276	-0.0105456			225.8	-0.135501	-0.0757654	-0.141327	-0.141684	-0.139734	-0.0757654		225.8	-0.110297	-0.149276	-0.179954	-0.155992
225.6	-0.0638716	-0.0676468	-0.137521	-0.142196	-0.0112855			225.6	-0.132722	-0.0755158	-0.142386	-0.143366	-0.137521	-0.0755158		225.6	-0.103825	-0.142196	-0.174879	-0.14724
225.4	-0.0659154	-0.0609444	-0.13817	-0.137814	-0.0136869			225.4	-0.131342	-0.0744144	-0.139201	-0.139683	-0.13817	-0.0744144		225.4	-0.104577	-0.137814	-0.169522	-0.140057
225.2	-0.0669354	-0.0572842	-0.14148	-0.138346	-0.014384			225.2	-0.131667	-0.0687542	-0.136164	-0.138344	-0.14148	-0.0687542		225.2	-0.108729	-0.138346	-0.169859	-0.135914
225	-0.0633934	-0.0554522	-0.149513	-0.135982	-0.0193574			225	-0.133351	-0.0687846	-0.138072	-0.141336	-0.149513	-0.0687846		225	-0.109974	-0.135982	-0.172667	-0.132286
224.8	-0.0622732	-0.0566162	-0.151482	-0.134973	-0.0229238			224.8	-0.137249	-0.0715416	-0.140446	-0.147001	-0.151482	-0.0715416		224.8	-0.108313	-0.134973	-0.177264	-0.136491
224.6	-0.0642696	-0.056101	-0.154464	-0.130112	-0.0287728			224.6	-0.136188	-0.0703952	-0.144656	-0.149917	-0.154464	-0.0703952		224.6	-0.110545	-0.130112	-0.179563	-0.137771
224.4	-0.0647648	-0.0551192	-0.158066	-0.130335	-0.0295358			224.4	-0.132873	-0.067851	-0.151807	-0.149472	-0.158066	-0.067851		224.4	-0.115288	-0.130335	-0.176854	-0.134459
224.2	-0.060042	-0.052516	-0.161365	-0.135822	-0.0278428			224.2	-0.135901	-0.0699782	-0.158363	-0.153565	-0.161365	-0.0699782		224.2	-0.118374	-0.135822	-0.17301	-0.131977
224	-0.0560732	-0.0485756	-0.161697	-0.136395	-0.0331742			224	-0.138445	-0.0743642	-0.164274	-0.154974	-0.161697	-0.0743642		224	-0.123069	-0.136395	-0.169651	-0.127182
223.8	-0.0432562	-0.0440334	-0.155512	-0.133697	-0.034865			223.8	-0.139048	-0.0710914	-0.156565	-0.153218	-0.155512	-0.0710914		223.8	-0.127665	-0.133697	-0.162284	-0.120382
223.6	-0.0352664	-0.0382414	-0.147316	-0.126241	-0.0319358			223.6	-0.1384	-0.069123	-0.14868	-0.150167	-0.147316	-0.069123		223.6	-0.13043	-0.126241	-0.159315	-0.112106
223.4	-0.0356076	-0.0356982	-0.141145	-0.126192	-0.0331074			223.4	-0.135822	-0.0655816	-0.143222	-0.14783	-0.141145	-0.0655816		223.4	-0.12571	-0.126192	-0.156424	-0.103229
223.2	-0.0389556	-0.0365444	-0.135168	-0.121084	-0.0282542			223.2	-0.134004	-0.0612678	-0.13652	-0.142154	-0.135168	-0.0612678		223.2	-0.125762	-0.121084	-0.157362	-0.100024
223	-0.0409576	-0.0349162	-0.129368	-0.116971	-0.0266454			223	-0.1351	-0.057714	-0.129918	-0.138935	-0.129368	-0.057714		223	-0.125087	-0.116971	-0.158863	-0.0957514
222.8	-0.0405862	-0.0317144	-0.127424	-0.112427	-0.0291736			222.8	-0.141091	-0.0619256	-0.132659	-0.143921	-0.127424	-0.0619256		222.8	-0.122921	-0.112427	-0.16143	-0.0905422
222.6	-0.0349442	-0.0331312	-0.127371	-0.11082	-0.0343374			222.6	-0.146404	-0.0674856	-0.135902	-0.149424	-0.127371	-0.0674856		222.6	-0.122464	-0.11082	-0.16668	-0.0881298
222.4	-0.0300776	-0.0335744	-0.131797	-0.107855	-0.0360652			222.4	-0.143719	-0.0675528	-0.133106	-0.152156	-0.131797	-0.0675528		222.4	-0.119957	-0.107855	-0.172717	-0.0906992
222.2	-0.0217774	-0.0354062	-0.130905	-0.102286	-0.0380598			222.2	-0.137331	-0.068163	-0.128244	-0.153895	-0.130905	-0.068163		222.2	-0.121954	-0.102286	-0.172871	-0.0952338
222	-0.0193111	-0.0363792	-0.129907	-0.098315	-0.039279			222	-0.131681	-0.0675588	-0.123483	-0.151189	-0.129907	-0.0675588		222	-0.124396	-0.098315	-0.169864	-0.0950754
221.8	-0.0144672	-0.032012	-0.124966	-0.0914726	-0.0387368			221.8	-0.125365	-0.066719	-0.116875	-0.14999	-0.124966	-0.066719		221.8	-0.127034	-0.0914726	-0.162905	-0.0949078
221.6	-0.0095502	-0.0240136	-0.118506	-0.0874778	-0.035173			221.6	-0.120899	-0.0659336	-0.112363	-0.14533	-0.118506	-0.0659336		221.6	-0.131287	-0.0874778	-0.161484	-0.0917968
221.4	-0.0031556	-0.0164611	-0.109594	-0.0896648	-0.0303652			221.4	-0.115277	-0.0576998	-0.109832	-0.137719	-0.109594	-0.0576998		221.4	-0.138432	-0.0896648	-0.154817	-0.0866602
221.2	0.0031492	-0.0170688	-0.104765	-0.0936188	-0.0254402			221.2	-0.108156	-0.0528826	-0.106957	-0.126799	-0.104765	-0.0528826		221.2	-0.143649	-0.0936188	-0.148301	-0.084409
221	0.00661174	-0.0231344	-0.10403	-0.101628	-0.0275288			221	-0.109916	-0.055606	-0.11192	-0.127008	-0.10403	-0.055606		221	-0.146608	-0.101628	-0.143657	-0.0888404
220.8	0.0105158	-0.0288072	-0.105307	-0.107945	-0.0229754			220.8	-0.107495	-0.0523064	-0.106634	-0.12287	-0.105307	-0.0523064		220.8	-0.147575	-0.107945	-0.145345	-0.0959854
220.6	0.0083521	-0.0300076	-0.10376	-0.105691	-0.0220736			220.6	-0.10308	-0.046492	-0.103742	-0.116062	-0.10376	-0.046492		220.6	-0.148492	-0.105691	-0.141475	-0.102722
220.4	0.0144348	-0.0266696	-0.0966608	-0.103555	-0.0190817			220.4	-0.0969824	-0.0430148	-0.094473	-0.108325	-0.0966608	-0.0430148		220.4	-0.150402	-0.103555	-0.136509	-0.09994
220.2	0.0267082	-0.027963	-0.0944954	-0.0963292	-0.0105125			220.2	-0.0926044	-0.0378118	-0.0856932	-0.0989936	-0.0944954	-0.0378118		220.2	-0.152573	-0.0963292	-0.129638	-0.0959914
220	0.0299302	-0.0285338	-0.095726	-0.100655	-0.0050051			220	-0.0914772	-0.0263868	-0.0864232	-0.094248	-0.095726	-0.0263868		220	-0.155164	-0.100655	-0.124483	-0.091019
219.8	0.0298204	-0.0255204	-0.0948878	-0.102773	-0.0041226			219.8	-0.0915998	-0.0180178	-0.0829856	-0.0916226	-0.0948878	-0.0180178		219.8	-0.157002	-0.102773	-0.120528	-0.0836358
219.6	0.0308526	-0.0283016	-0.0903242	-0.10414	-0.0044695			219.6	-0.0862184	-0.0127411	-0.0792434	-0.0887174	-0.0903242	-0.0127411		219.6	-0.157192	-0.10414	-0.119946	-0.0814524
219.4	0.032438	-0.0266232	-0.0861916	-0.111905	-0.0040885			219.4	-0.080804	-0.0094921	-0.0789838	-0.0820352	-0.0861916	-0.0094921		219.4	-0.162504	-0.111905	-0.122432	-0.0838254
219.2	0.0341528	-0.0265288	-0.0824502	-0.116417	-0.0022749			219.2	-0.0716594	-0.0010309	-0.0726166	-0.0733814	-0.0824502	-0.0010309		219.2	-0.155716	-0.116417	-0.122173	-0.0842496
219	0.0381382	-0.0322592	-0.0881384	-0.118823	-0.0011283			219	-0.0691042	0.00133536	-0.069609	-0.064804	-0.0881384	0.00133536		219	-0.155391	-0.118823	-0.125526	-0.0924988
218.8	0.0409046	-0.0380546	-0.096614	-0.124472	-0.0025331			218.8	-0.0724714	-0.0005431	-0.0740644	-0.0672096	-0.096614	-0.0005431		218.8	-0.158051	-0.124472	-0.13246	-0.102835
218.6	0.0437488	-0.0411872	-0.094781	-0.127402	-0.0075199			218.6	-0.0741974	-0.0038308	-0.0828888	-0.0699414	-0.094781	-0.0038308		218.6	-0.152932	-0.127402	-0.129202	-0.109812
218.4	0.0468966	-0.0365906	-0.090989	-0.134768	-0.0065553			218.4	-0.0721568	-0.0074094	-0.0851778	-0.0687772	-0.090989	-0.0074094		218.4	-0.147868	-0.134768	-0.123896	-0.112882
218.2	0.0464346	-0.03396	-0.0919682	-0.140924	-0.0057361			218.2	-0.0735916	-0.0116906	-0.0871166	-0.0660836	-0.0919682	-0.0116906		218.2	-0.136791	-0.140924	-0.117478	-0.109383
218	0.0492598	-0.0333896	-0.0870906	-0.141006	-0.0055698			218	-0.0746204	-0.0158247	-0.0921432	-0.0651762	-0.0870906	-0.0158247		218	-0.13246	-0.141006	-0.114841	-0.102305
217.8	0.0509776	-0.0355134	-0.0853518	-0.137496	-0.0104194			217.8	-0.0795778	-0.0188242	-0.0995354	-0.070454	-0.0853518	-0.0188242		217.8	-0.127357	-0.137496	-0.112107	-0.0964546
217.6	0.0525102	-0.0369232	-0.0795186	-0.131621	-0.0129462			217.6	-0.0742398	-0.0181315	-0.0987936	-0.0668286	-0.0795186	-0.0181315		217.6	-0.125848	-0.131621	-0.113281	-0.095147
217.4	0.0482378	-0.0395356	-0.0730914	-0.127709	-0.0098672			217.4	-0.0721616	-0.0115211	-0.0967442	-0.0600286	-0.0730914	-0.0115211		217.4	-0.122795	-0.127709	-0.112126	-0.099334
217.2	0.0458844	-0.0436702	-0.0645342	-0.123526	-0.0048008			217.2	-0.0709088	-0.0012319	-0.0966002	-0.049465	-0.0645342	-0.0012319		217.2	-0.119233	-0.123526	-0.117659	-0.102768
217	0.0380374	-0.048954	-0.0596104	-0.117047	-0.005629			217	-0.0699642	-0.0004017	-0.102411	-0.0487424	-0.0596104	-0.0004017		217	-0.111809	-0.117047	-0.126498	-0.106588
216.8	0.0369408	-0.046126	-0.0590518	-0.108562	-0.0095381			216.8	-0.0729394	0.00098811	-0.106613	-0.049331	-0.0590518	0.00098811		216.8	-0.106906	-0.108562	-0.12964	-0.117831
216.6	0.0413384	-0.0428222	-0.060224	-0.107764	-0.0143306			216.6	-0.0741214	0.0032312	-0.110851	-0.0483894	-0.060224	0.0032312		216.6	-0.101773	-0.107764	-0.129575	-0.119008
216.4	0.0462632	-0.0373196	-0.066957	-0.106299	-0.0229864			216.4	-0.077267	0.00113789	-0.11835	-0.058644	-0.066957	0.00113789		216.4	-0.0940726	-0.106299	-0.124182	-0.118294
216.2	0.0527414	-0.0332586	-0.0689336	-0.112609	-0.0266244			216.2	-0.0791624	0.00532028	-0.12062	-0.0605036	-0.0689336	0.00532028		216.2	-0.0908912	-0.112609	-0.121464	-0.117457
216	0.0563558	-0.0351798	-0.0701024	-0.113415	-0.0270316			216	-0.0818068	0.0118516	-0.123435	-0.0637606	-0.0701024	0.0118516		216	-0.0932272	-0.113415	-0.119818	-0.118274
215.8	0.0603796	-0.0378418	-0.0652856	-0.113032	-0.021625			215.8	-0.0836516	0.0170803	-0.124293	-0.0633902	-0.0652856	0.0170803		215.8	-0.094804	-0.113032	-0.116021	-0.116985
215.6	0.060324	-0.0479774	-0.0618168	-0.11035	-0.0114913			215.6	-0.0893288	0.0204918	-0.126849	-0.055365	-0.0618168	0.0204918		215.6	-0.0921886	-0.11035	-0.125776	-0.123164
215.4	0.060536	-0.0546508	-0.0653768	-0.114651	-0.0052264			215.4	-0.097696	0.0166573	-0.130427	-0.0553328	-0.0653768	0.0166573		215.4	-0.0935528	-0.114651	-0.132296	-0.134731
215.2	0.0595868	-0.0576704	-0.070688	-0.115593	-0.0083177			215.2	-0.110922	0.00885594	-0.137678	-0.060912	-0.070688	0.00885594		215.2	-0.088579	-0.115593	-0.137188	-0.141497
215	0.0576062	-0.0596906	-0.0776042	-0.119025	-0.0122645			215	-0.116092	0.009483	-0.144807	-0.060741	-0.0776042	0.009483		215	-0.0791778	-0.119025	-0.137486	-0.143249
214.8	0.0593604	-0.0632612	-0.0887042	-0.121176	-0.0202596			214.8	-0.12192	-0.0003971	-0.152873	-0.0630302	-0.0887042	-0.0003971		214.8	-0.0729944	-0.121176	-0.130479	-0.143171
214.6	0.0616568	-0.0655964	-0.100219	-0.117564	-0.0255328			214.6	-0.132493	-0.0056128	-0.15723	-0.0750492	-0.100219	-0.0056128		214.6	-0.0686638	-0.117564	-0.129796	-0.145499
214.4	0.0646574	-0.066073	-0.102054	-0.112034	-0.0270558			214.4	-0.129925	-0.0035779	-0.15502	-0.0772708	-0.102054	-0.0035779		214.4	-0.0700802	-0.112034	-0.133	-0.150491
214.2	0.0684068	-0.0688486	-0.106456	-0.109618	-0.029904			214.2	-0.132756	-0.0103738	-0.154268	-0.0825338	-0.106456	-0.0103738		214.2	-0.0722982	-0.109618	-0.136124	-0.157619
214	0.0710262	-0.0696998	-0.113617	-0.114842	-0.035018			214	-0.136791	-0.0196501	-0.157017	-0.098208	-0.113617	-0.0196501		214	-0.0755136	-0.114842	-0.135426	-0.155381
213.8	0.0749314	-0.0698134	-0.121039	-0.11876	-0.0325752			213.8	-0.137755	-0.024387	-0.159096	-0.101972	-0.121039	-0.024387		213.8	-0.081843	-0.11876	-0.134869	-0.156031
213.6	0.0703736	-0.0766322	-0.122562	-0.124345	-0.0343798			213.6	-0.138538	-0.0232166	-0.159275	-0.101828	-0.122562	-0.0232166		213.6	-0.0846182	-0.124345	-0.137488	-0.164556
213.4	0.0674076	-0.078875	-0.126489	-0.127698	-0.0402324			213.4	-0.146736	-0.0346766	-0.159659	-0.0993364	-0.126489	-0.0346766		213.4	-0.0797034	-0.127698	-0.145806	-0.171544
213.2	0.0705204	-0.0878448	-0.130627	-0.126808	-0.0425238			213.2	-0.150968	-0.048618	-0.161674	-0.100337	-0.130627	-0.048618		213.2	-0.0818654	-0.126808	-0.152824	-0.176364
213	0.0713396	-0.0869286	-0.137765	-0.12258	-0.0457346			213	-0.153169	-0.0548636	-0.164359	-0.10178	-0.137765	-0.0548636		213	-0.0848452	-0.12258	-0.155289	-0.179619
212.8	0.0720306	-0.0930268	-0.145843	-0.120827	-0.0452326			212.8	-0.15788	-0.063512	-0.167612	-0.107336	-0.145843	-0.063512		212.8	-0.08612	-0.120827	-0.156822	-0.184576
212.6	0.0723334	-0.103127	-0.145733	-0.121404	-0.0439388			212.6	-0.162255	-0.0708848	-0.167847	-0.111075	-0.145733	-0.0708848		212.6	-0.0873758	-0.121404	-0.159254	-0.192698
212.4	0.0659078	-0.105553	-0.142462	-0.121777	-0.0446194			212.4	-0.170331	-0.0715894	-0.165358	-0.116791	-0.142462	-0.0715894		212.4	-0.0883446	-0.121777	-0.159414	-0.198506
212.2	0.0624602	-0.105689	-0.140863	-0.120605	-0.048428			212.2	-0.176652	-0.0737946	-0.163974	-0.121885	-0.140863	-0.0737946		212.2	-0.0775136	-0.120605	-0.151832	-0.192121
212	0.062218	-0.107345	-0.143907	-0.122116	-0.0487052			212	-0.175023	-0.0749064	-0.162304	-0.126271	-0.143907	-0.0749064		212	-0.0748538	-0.122116	-0.156624	-0.192298
211.8	0.062391	-0.10656	-0.152151	-0.125152	-0.0530778			211.8	-0.173285	-0.0762846	-0.155294	-0.132	-0.152151	-0.0762846		211.8	-0.0808588	-0.125152	-0.165112	-0.189622
211.6	0.0618504	-0.103907	-0.152734	-0.12518	-0.0544964			211.6	-0.165516	-0.074208	-0.152063	-0.134069	-0.152734	-0.074208		211.6	-0.0842098	-0.12518	-0.171697	-0.19147
211.4	0.0592756	-0.103372	-0.152167	-0.140475	-0.0552616			211.4	-0.157842	-0.069867	-0.144764	-0.135046	-0.152167	-0.069867		211.4	-0.088961	-0.140475	-0.169993	-0.196053
211.2	0.0568948	-0.103685	-0.1545	-0.151737	-0.0544626			211.2	-0.154506	-0.0767488	-0.138054	-0.133059	-0.1545	-0.0767488		211.2	-0.0910768	-0.151737	-0.173532	-0.20712
211	0.0630278	-0.100962	-0.155947	-0.17161	-0.0521118			211	-0.148023	-0.0768256	-0.13014	-0.13603	-0.155947	-0.0768256		211	-0.0882218	-0.17161	-0.176289	-0.2141
210.8	0.0670758	-0.0971402	-0.158553	-0.180151	-0.0541642			210.8	-0.142711	-0.0768148	-0.127474	-0.139149	-0.158553	-0.0768148		210.8	-0.0894554	-0.180151	-0.180595	-0.21179
210.6	0.0644286	-0.0974728	-0.164452	-0.180434	-0.0614946			210.6	-0.144156	-0.0919772	-0.132659	-0.149106	-0.164452	-0.0919772		210.6	-0.0886478	-0.180434	-0.181876	-0.214008
210.4	0.0606248	-0.0967242	-0.172855	-0.184692	-0.0682566			210.4	-0.151208	-0.100391	-0.136407	-0.159007	-0.172855	-0.100391		210.4	-0.0898066	-0.184692	-0.180182	-0.219938
210.2	0.054753	-0.0934706	-0.178663	-0.189912	-0.0600538			210.2	-0.152855	-0.098492	-0.133011	-0.160478	-0.178663	-0.098492		210.2	-0.0929068	-0.189912	-0.177498	-0.212186
210	0.0464632	-0.0920204	-0.179392	-0.18522	-0.0494392			210	-0.150492	-0.102285	-0.127925	-0.161966	-0.179392	-0.102285		210	-0.094329	-0.18522	-0.172909	-0.205034

## Sheet: Fig. 4
Fig. 4a
																					Fig. 4 e																									Fig. 4f
					HEK293_63X
Fig. 4b					37℃	33℃
					PBS	PBS	DNAse	Benzonase
					1.45778	3.13071	1.28445	0.955655
					1.58096	2.99503	1.65942	1.36865
					1.66172	3.09987	1.5682	0.913343
					1.53221	3.40802	1.75413	1.34827																										RBM3-G1
					0.689177	3.11022	1.60761	1.1877																										33℃	37℃		PDS	Phen-DC3
					0.740338	3.08459	1.62419	0.979091																										1.16949	1.15254		2.0339	1.72881
					1.28922	3.40893	1.42903	1.10158																										1.20339	0.932203		2.20339	1.77966
					1.55672	2.70753	1.37363	1.39138																										1.37288	1.01695		1.47458	3.0339
					1.15816	2.38914	1.81993	1.34961																										1.5625	1.08475			2.54237
					1.51564	3.21094	1.30681	1.03465																										1.5	1
					0.921172	1.83275	1.54111	0.992552
					0.819654	1.86937	1.40967	0.958069
					0.782383	1.98242	1.5631	0.803083
					0.736369	1.26611	1.34022	0.764256
					0.732884	1.17274	1.44185	0.892642
					0.957318	1.22069	1.22331	0.840462
					1.15934	1.52706	1.70264	1.05235
					0.83644	1.56605	1.45665	0.883096
					0.92128	1.11091	1.60922	0.922942
					0.952599	1.66816	1.7101	0.937583
					1.04833	1.23147	1.3377	0.834134
					0.927554	1.63073	1.60472	0.950453
					0.88685	1.30944	1.68591	0.804209
					1.33615	1.54873	1.32537	0.754496
					0.924819	1.58316	1.5328	0.790856
					1.02714	1.00376	1.29013	0.939674
					0.997754	1.11997	1.18518	0.737174
					0.983488	1.06313	1.19248	0.837191
					1.07348	1.2867	1.4951	0.91286
					0.930718	1.12957	1.23913	0.960911
					1.00912	1.09589	1.39825	0.95528
					1.04645	1.23576	1.3317	0.893983
					1.18551	1.10463	1.08249	0.950722
					0.889693	1.0273	1.3391	0.903368
					0.864541	1.23077	1.31078	0.941015
					0.805657	1.17285	1.33642	0.871513
					0.852582	1.11064	1.36832	0.96016
					0.775947	1.11016	1.21189	0.878699
					0.810591	2.76051	1.38254	0.871834
					0.892052	2.85206	1.17172	0.784045
					0.828396	3.22778	1.23586	0.860733
					0.885563	3.31433	1.29373	0.800026
					0.859339	3.02817	1.22642	0.891999
					0.852957	3.05681	1.29142	0.967615
					1.0325	3.22928	1.44249	0.781632
					0.938012	3.0138	1.12957	0.884544
					0.888781	2.93641	1.18132	0.896074
					0.86438	3.1261	1.14437	0.940371
					0.973782	2.4107	1.19591	0.90975
					0.955173	2.56595	1.26783	0.948684
					0.863093	3.01128	1.66805	0.972345
					0.988798	2.22235
					0.911787	2.34254
					0.887655	2.23989

## Sheet: Fig. 5
Fig. 5a-b																						Fig. 5e-f									Fig. 5g-h											Fig. 5i
												Fig. 5c-d																														33℃		35℃		37℃		39℃
																																										Ctr	KCl	Ctr	KCl	Ctr	KCl	Ctr	KCl
																																										1.08674	1.06437	0.864537	1.20581	0.278242	0.330186	0.114626	1.20999
																																										0.989657	0.707107	1.01748	1.02456	0.26505	0.369815	0.057313	1.79005
																																										0.885768	1.24817	1.27456	1.08	0.27902	0.406469	0.108067	1.1
																																										0.80107	1.17665			0.310314	0.42907	0.088695
																																														0.319065	0.463798
																																														0.397762	0.66069
																																														0.37515	0.56712
																																														0.44132	0.83314
																																														0.47162
HEK_33℃					HEK_40℃							N2a_33℃					N2a_40℃
					WT		R13-2G					WT		R13-2G			WT		R13-2G
Ctr	KCl	Ctr	KCl		Ctr	KCl	Ctr	KCl				Ctr	KCl	Ctr	KCl		Ctr	KCl	Ctr	KCl
0.0345	0.0562	0.5161	0.3129		0.50587	0.37302	0.79149	0.85652				0.0588	0.0608	0.3326	0.2536		0.55669	0.4392	0.59149	0.65294				HT22_WT and R13-2G									HT22_mRBM3
0.0546	0.0411	0.3942	0.4198		0.6019	0.28589	0.71769	0.85866				0.0713	0.0352	0.2723	0.1961		0.65016	0.41714	0.61769	0.7226				WT		R13-2G							WT			R13-2G
0.0322	0.099	0.2747	0.2517		0.65087	0.07783	0.82563	0.78749				0.0375	0.0991	0.3584	0.334		0.66049	0.37428	0.82563	0.72037				Ctr	KCl	Ctr	KCl						Ctr	4-AP	AFP	Ctr	4-AP	AFP
					0.68	0.25156	0.81136	0.65									0.65867	0.45003	0.81136	0.78802				0.2	0.05	0.45	0.5						0.5	0.1	0.1	0.5	0.7	0.6
																								0.25	0.1	0.5	0.5						0.2	0.1	0	0.85	0.8	0.7
																								0.27	0.05	0.6	0.69						0.6	0.2	0.2	0.9	0.58	0.8
																								0.22	0.1								0.4		0.1	0.9		0.9
																								0.19	0.07								0.2		0.05	0.8
																								0.1	0								0.3		0.1	0.78
																								0.17	0								0.5			0.7
																																	0.3
																																	0.6

## Sheet: Fig. 6
Fig.6a										Fig. 6g										Fig. 6k
	Vehicle	0.923585	0.934932	0.898815	0.887495																Vehicle	Hemin	Hemin+4-AP	Hemin+4-AP+si-NC	Hemin+4-AP+si-RBM3-1	Hemin+4-AP+si-RBM3-2
	Hemin	0.648525	0.673278	0.583819	0.658668																0	23.648	12.245	12.132	35.621	26.239
	Hemin+4-AP(5μM)	0.778743	0.807909	0.725164	0.772406																2.222	22.259	10.769	10.071	30.672	32.937
	Hemin+4-AP(10μM)	0.841882	0.864213	0.773381	0.820886																2.326	19.727	10.185	16.667	25.649	27.419
	Hemin+4-AP(20μM)	1.06645	0.989171	0.872175	0.902813
																				Fig. 6l
Fig.6c
	Vehicle	Hemin	Hemin+4-AP(1μM)	Hemin+4-AP(5μM)	Hemin+4-AP(10μM)	Hemin+4-AP(20μM)
	0.0138221	0.0268058	0.0219446	0.0145915	0.0134962	0.00722534
	0.0141309	0.0317313	0.0198811	0.0111167	0.00873603	0.00873628
	0.0196963	0.0449532	0.0394283	0.021282	0.0137305	0.0104084
										Fig.6h
											Vehicle	Hemin	Hemin+4-AP(1μM)	Hemin+4-AP(5μM)	Hemin+4-AP(10μM)	Hemin+4-AP(20μM)
Fig.6d											0	22.302	13.205	8.345	4.918	10.234
	Vehicle	Hemin	Hemin+AP(1μM)	Hemin+4-AP(5μM)	Hemin+4-AP(10μM)	Hemin+4-AP(20μM)					2.222	15.889	16.102	4.678	3.703	11.11
	0.0232361	0.036515	0.0401515	0.0330948	0.0180697	0.0163415					2.326	26.515	17.64	7.333	5.421	6.194
	0.0109397	0.029712	0.0262975	0.0176303	0.013458	0.00959487					1.111	27.419	14.4	8.5	7.534	13.042
	0.0177132	0.0438688	0.0357297	0.0272793	0.0154536	0.0113472					4.545	21.679	9.483	5.405	3.205	9.489
											2.74	28.713	10.526	6.015	9.259	12.19
Fig.6e
	Vehicle	Hemin	Hemin+4-AP(1μM)	Hemin+4-AP(5μM)	Hemin+4-AP(10μM)	Hemin+4-AP(20μM)				Fig.6i
	1.73462	1	1.0908	1.36015	1.35002	1.32994					Vehicle	Hemin	Hemin+4-AP(1μM)	Hemin+4-AP(5μM)	Hemin+4-AP(10μM)	Hemin+4-AP(20μM)
	2.06338	1	0.98541	1.26461	1.39485	1.56893					100	39.32	78.155	81.068	81.553	71.845
	1.94012	1	1.05411	1.1784	1.21582	1.42888					100	53.012	87.349	90.361	91.566	85.542
											100	37.657	71.13	94.979	91.213	85.356
											100	45.54	76.056	82.16	81.69	76.995
Fig.6f											100	47.849	79.032	83.333	88.172	73.118
											100	39.516	67.742	81.048	82.258	79.839
										Fig. 6j
											Vehicle	Hemin	Hemin+4-AP	Hemin+4-AP+si-NC	Hemin+4-AP+si-RBM3-1	Hemin+4-AP+si-RBM3-2
											1.25937	1	1.31705	0.96344	0.233927	0.315408
											1.73462	1	1.25261	1.04138	0.21997	0.43373
											2.06338	1	2.57727	1.2545	0.304858	0.390397
												1	1.08667
												1	1.35002
												1	1.39485
												1	1.21582
	Vehicle	Hemin	Hemin+4-AP(1μM)	Hemin+4-AP(5μM)	Hemin+4-AP(10μM)	Hemin+4-AP(20μM)
	1	0.3	0.5	0.8	0.9	0.8						1	1.32759	1.25897	0.407356	0.477229
	1	0.1	0.3	0.9	1	0.6						1	1.32033	1.2643	0.309553	0.428642
	1	0.2	0.4	0.7	0.8	0.7						1	1.41149	1.31327	0.416558	0.562649
										Fig. 6m	Vehicle	Hemin	Hemin+4-AP	Hemin+4-AP+si-NC	Hemin+4-AP+si-RBM3-1	Hemin+4-AP+si-RBM3-2
											100	48.204	84.581	75.598	38.463	47.478
											100	54.012	88.651	83.527	47.528	51.885
											100	49.569	78.191	71.389	34.776	40.367
											100	55.991	76.909	77.941	42.144	44.648
											100	63.495	72.73	85.743	31.537	38.649
											100	59.161	80.545	82.258	45.884	48.269

## Sheet: Fig. 7
Fig. 7c										Fig. 7g
	Sham	SAH	SAH+4-AP	SAH+4-AP-sh-NC							Sham	SAH	SAH+4-AP	SAH+4-AP+sh-NC	SAH+4-AP+sh-RBM3
	2.09479	1.01418	1.42925	1.57198							3.57	31.71	19.032	11.068	35.553
	2.29043	0.859245	1.77717	1.71658							5.893	30.012	17.349	13.5	27.566
	2.16218	0.900368	1.58968	1.50768							2.217	27.657	11.13	19.38	31.213
	1.96896	1.28352	1.69467	1.31806							7.88177	52.3809	11.1607	29.0625	70
											10.4762	39.6825	24	24.6154	57.5
Fig. 7d
	Sham	SAH	SAH+4-AP	SAH+4-AP+sh-NC	SAH+4-AP+sh-RBM3
	0.952248	0.623711	0.806215	0.799747	0.293575					Fig. 7h (raw data is in Fig. 7f and 7g)
	0.973846	0.667731	0.830836	0.785682	0.310891						Sham	SAH	SAH+4-AP	SAH+4-AP+sh-NC	SAH+4-AP+sh-RBM3
	1.07391	0.758531	0.910556	0.931312	0.402936						151	124	129	126	118
											144	125	133	142	119
											166	111	141	135	122
											171	130	136	122	116
											175	122	138	147	127
											161	117	139	141	110
											243	145	203	182	89
Fig. 7e											236	89	215	184	88
	sham	SAH	SAH+4-AP	SAH+4-AP+sh-NC							192	123	183	154	40
	0.0346063	0.0750779	0.0348975	0.0339676							181	77	189	135	37
	0.0285575	0.0544666	0.0229048	0.021473
	0.0427815	0.0836569	0.0402674	0.0449756
										Fig. 7i
Fig. 7f
										Fig. 7j	Sham	SAH	SAH+4-AP	SAH+4-AP+sh-NC	SAH+4-AP+sh-RBM3
											0	3	1	1	4
											0	2	1	1	3
											0	3	1	1	2
											0	3	1	1	4
											0	4	1	1	3
										Fig. 7k (raw data in Fig. 7i)
	Sham	SAH	SAH+4-AP	SAH+4-AP+sh-NC	SAH+4-AP+sh-RBM3						Sham	SAH	SAH+4-AP	SAH+4-AP+sh-NC	SAH+4-AP+sh-RBM3
	28.033	9.875	17.806	21.566	7.338						163	14	51	59	19
	35.408	12.544	16.309	24.386	13.52						138	35	79	63	41
	34.356	11.52	23.096	24.342	13.631						127	15	64	81	46
	31.065	13.485	26.525	25.032	10.228						160	110	200	130	15
	38.913	6.24	15.146	18.88	10.975						200	0	136	96	19
	31.782	7.548	11.299	21.494	11.399
	36.075	8.848	12.296	16.621	7.482
	24.479	10.52	20.137	19.566	15.55					Fig. 7l
	26.641	12.426	26.154	13.835	10.747						Sham	SAH	SAH+4-AP	SAH+4-AP+sh-NC	SAH+4-AP+sh-RBM3	SAH+OE-RBM3	SAH+OE-NC
	27.477	5.116	20.335	14.027	8.216						18	10	13	12	8	12	12
	28.778	16.458	18.518	23.043	10.4						18	9	12	12	12	12	11
	31.205	13.091	12.384	22.043	11.56						18	12	15	14	8	10	8
	20.789	17.75	16.382	20.455	9.3						18	10	13	14	10	8	9
	35.707	8.079	15.437	23.5	9.864						18	12	14	11	8	14	8
	25.956	14.48	18.115	21.833	8.909						18	8	12	13	11	11	10
	37.316	16.375	16.099	19.758	10.87						18	8	12	10	9	11	10
	29.463	16.417	18.024	22.129	10.87						18	10	10	13	9	12	8
	34.805	16.107	16.034	14.962	13.875						18	10	14	12	11	13	9
	28.585	12.222	16.032	17.355	6.048						18	8	10	11	8	9	10
	17.3	15.652	16.514	20.72	8.739
	25.37	15.483	15.739	20.555	11.031
	28.909	18.625	18.739	21.481	10.332					Fig. 7n
	27.583	10	18.132	14.281	10.089						Sham	SAH	SAH+4-AP	SAH+4-AP+sh-NC	SAH+4-AP+sh-RBM3	SAH+OE-RBM3	SAH+OE-NC
	30.2	12.444	15.989	17.576	16.734						120	38	46	49	8	58	64
	32.259	13.789	16.906	14.731	19.55						120	26	54	63	48	67	36
	18.591	12.556	17.156	20.615	19.383						120	51	91	89	4	33	15
	28	11.737	18.249	17.609	13.768						120	48	71	82	32	13	26
	20.842	13.125	15.337	15.125	12.089						120	72	84	53	13	74	11
	27.048	10.579	27.656	19.062	11.718						120	7	42	68	35	71	41
	19.571	10.697	20.902	18.047	11.604						120	18	64	36	22	43	38
	81.94	24.093	46.093	48.881	14.5						120	28	27	76	36	44	15
	78.705	35.012	50.5	40.38	26.323						120	42	98	46	43	89	46
	79.709	23.19	66.274	39.129	22.469						120	0	33	47	12	25	39
	76.576	22.568	57.183	60.091	6.956
	82.277	16.805	33.412	71.95	5.654
	51.945	21.237	40.528	56.624	29.206
	56.667	17.233	45.968	49.122	55.125
	77.61	23.48	57.333	44.982	16.727
	80.913	22.737	60.317	29.857	11.289
	37.927	22.158	46.352	35.974	15.711
	60.594	12.153	51.087	52.541	10.177
	75.459	18.022	83.579	43.407	15.093
	79.188	12.738	66.683	67.752	10.96
	26.02	16.85	57.121	47.274	33.07
	80.25	11.438	40.039	55.051	20.739
	55.945	7.951	55.476	63.585	24.864
	62.508	13.123	33.216	44.517	20.423
	77.812	15.047	43.088	61.318	14.022
	74.733	24.867	43.866	62.882	24.283
	72.237	24.42	43.351	66.702	24.943
	71.462	17.741	49.194	53.722	44.108
	82.89	25.4	43.871	19.98	22.414
	81.732	33.365	45.431	43.703	12.802
	84.125	11.708	28.562	79.897	18.729
	71.472	21.014	45.03	46.52	16.325
	84.958	26.943	39.545	49.111	48.224
	42.5	22.837	43.14	45.966	47.385
	71.483	48.557	42.865	37.807	23.426
	69.525	14.608	32.983	42.238	59.401
	84.929	24.131		36.875	19.562
	80.022	31.587		48.75	21.149
	69.41	33.159		23.103	43.911
	71.537			37.189	46.321
	81.771			34.929	21.897
	82.667			36.786	9.569
	77.633			65.167	21.868
	58.371			55.25	9.284
				46.4	11.369
				49	17.336
				41.182	15.892
				54.074
				38.746

## Sheet: SupFig. 2
Sup.Fig.2b											SupFig.2i
CDK4 in HEK293T
33℃		35℃		37℃		40℃
Ctr	PDS	Ctr	PDS	Ctr	PDS	Ctr	PDS
0.05	0	0.03	0	0.7	0.04	0.9	0.1
0.01	0	0.01	0	0.75	0.12	0.92	0.2
0.03	0	0.1	0	0.72	0	0.95	0.15
0.02	0	0.07	0	0.8	0	0.97	0.13
Sup.Fig.2c
CDK4 in Hela
33℃		35℃		37℃		40℃
Ctr	PDS	Ctr	PDS	Ctr	PDS	Ctr	PDS
0.1	0	0.39	0.05	0.95	0.2	1	0.3
0.12	0	0.4	0.04	0.93	0.55	1	0.1						HEK293T
0.1	0	0.4	0	0.96	0.2	1	0.2						33℃		35℃		37℃		40℃
0.17	0	0.45	0	0.98	0.15	1	0.1						Ctr	PDS	Ctr	PDS	Ctr	PDS	Ctr	PDS
													0.9	0.7	0.9	0.5	0.99	0.8	0.98	0.85
Sup. Fig.2e													0.8	0.7	0.92	0.6	0.98	0.8	0.99	0.9
													0.9	0.5	0.91	0.67	0.99	0.85	0.96	0.87
IQSEC1 in HEK293T													0.86	0.4	0.9	0.69	0.93	0.43	1	0.65
33℃		35℃		37℃		40℃							0.88	0.5	0.89	0.57	0.96	0.6		0.8
Ctr	PDS	Ctr	PDS	Ctr	PDS	Ctr	PDS							0.7	0.9	0.5	0.93	0.5
0.07	0.05	0.1	0.05	0.2	0.15	0.3	0.19
0.06	0.07	0.09	0.07	0.3	0.12	0.5	0.15
0.06	0.05	0.1	0.08	0.31	0.1	0.55	0.3				SupFig.2j
0.06	0.06		0.06	0.4	0.1		0.1
Sup. Fig.2f
IQSEC1 in Hela
33℃		35℃		37℃		40℃
Ctr	PDS	Ctr	PDS	Ctr	PDS	Ctr	PDS
0.05	0.05	0.1	0.1	0.78	0.6	0.97	0.8
0.09	0.05	0.1	0.09	0.75	0.5	0.95	0.7
0.09	0.06	0.19	0.3	0.8	0.55	0.95	0.85
													Hela
													33℃		35℃		37℃		40℃
													Ctr	PDS	Ctr	PDS	Ctr	PDS	Ctr	PDS
													0.5	0.2	0.75	0.39	0.92	0.5	1	0.55
													0.5	0.15	0.76	0.5	0.95	0.8	1	0.6
													0.5	0.19	0.74	0.4	0.92	0.7	1	0.7
													0.55	0.05	0.8	0.5	0.94	0.81	1	0.8

## Sheet: SupFig. 3
Sup.Fig.3a					Sup.Fig.2b				Sup.Fig.3c				Sup.Fig.3d					Sup.Fig.3e									Sup.Fig.3f
																											33℃			37℃
					CDK4									IQSEC1													Ctr	NMM	Phen-DC3	Ctr	NMM	Phen-DC3
					Ctr	NMM	Phen-DC3							Ctr	NMM	Phen-DC3											0	0	0	0.1	0.01	0
					0.99	0.98	0.8							0.9	0.89	0.5											0	0	0	0.09	0.09	0.02
					0.99	0.95	0.75							0.94	0.88	0.5											0	0	0	0.08	0.005	0
					0.98	0.98	0.7							0.97	0.9	0.78											0	0	0	0.05	0.006	0
					0.985	0.99	0.75							0.94	0.9	0.8											0	0	0
Sup.Fig.3g
									Sup.Fig.3h
										DMSO	NMM	Phen-DC3	PDS	H2O	KCl
										0.9	0.93	0.7	0.5	0.9	0.3
										0.93	0.92	0.8	0.51	0.96	0.36
										0.93	0.92	0.81	0.53	0.91	0.28

## Sheet: SupFig. 4
SupFig. 4c
HEK293T
WT	R1-1G	R1-2G	R2-2G	R2-1G	R3-1G	R3-2G	R4-1G	R5-1G	R5-2G	R1-D	R3-D	R13-2G
0.2165	0.3436	0.3232	0.056	0.1936	0.4034	0.4016	0.1722	0.1965	0.0705	0.25	0.3895	0.8435
0.1396	0.2143	0.2626	0.0647	0.189	0.2001	0.6	0.0539	0.0524	0.0534	0.2854	0.6	0.5506
SupFig. 4d
N2a
WT	1-1G	1-2G	2-1G	2-2G	3-1G	3-2G	4-1G	5-1G	5-2G	G1-D	G3-D	13-2G
0.12	0.28	0.318	0.308	0.182	0.343	0.414	0.185	0.279	0.147	0.198	0.362	0.59
0.146	0.89	0.344	0.409	0.212	0.458	0.515	0.2	0.247	0.15	0.478	0.6	0.75
0.144
0.146
SupFig. 4f
SupFig. 4g
	DMSO	NMM	Phen-DC3	PDS	H2O	KCl
	0.9	0.94	0.93	0.94	0.9	0.91
	0.92	0.91	0.95	0.95	0.91	0.89
	0.82	0.87	0.82	0.83	0.89	0.84

## Sheet: SupFig. 5
SupFig.5b
SupFig.5c
	WT		Mutant
	33℃	39℃	33℃	39℃
	3.89	0.47	1.15	0.25
	2.65	0.2	0.7	0.06															C
	3.23	0.38	1.3	0.18
SupFig.5e
SupFig.5f
	37℃_Ctr	37℃_R1R	37℃_R1	37℃_R3	37℃_R1R+R3	37℃_R1+R3			39℃_Ctr	39℃_R1R	39_R1	39℃_R3	39℃_R1R+R3	39℃_R1+R3
	0.275447	0.825704	0.764075	1.28756	0.943038	0.867442			0.266884	0.555556	0.503185	0.57037	0.665205	0.626263
	0.264384	0.911925	0.844687	0.982368	1.18605	1.26667			0.204583	0.574074	0.474723	0.570248	0.72486	0.655172
	0.265352	1.15842	0.9	0.909677	1.03652	0.9			0.287938	0.631027	0.473926	0.535422	0.706177	0.67591
											0.463636	0.548892

[truncated: 6 more sheets: SupFig. 6, SupFig. 7, SupFig.8, SupFig.9, SupFig.10, SupFig.11]
